# Supplementary material for: The relationship between the atherogenic index of plasma and hyperuricemia in American adults aged over 20 years: A cross-sectional study
Source: PLoS One. 2026 Mar 19;21(3):e0344977. doi: 10.1371/journal.pone.0344977 (PMC13001944; doi:10.1371/journal.pone.0344977)
Supplement: S1 File — (XLSX) [file pone.0344977.s001.xlsx]

## Sheet: Sheet1
SEQN	Age (years)	Gender	Race	PIR	Education	BMI	Waist circumference (cm)	Aspartate Aminotransferase (U/L)	Alanine Aminotransferase (U/L)	Serum Creatinine (mg/dL)	Estimated Glomerular Filtration Rate ( mL/min /1.73m2)	Blood Urea Nitrogen (mg/dL)	LDL (mmol/L)	Total Cholesterol (mmol/L)	Smoking status	Drinking status	Physical Activity	Hypertension	Diabetes	Triglyceride (mmol/L)	HDL-C (mmol/L)	AIP	Serum uric acid (mg/dL)	Hyperuricemia	SDMVPSU	SDMVSTRA	WTSAF2YR	Weight
62161	22	Male	Non-Hispanic White	3.15	High school graduate	Normal weight	81	25	19	0.91	119.207	14	2.845	4.34	No smoking	Low drinking	Insuffciently active	No	No	0.948	1.06	-0.0484975	4.9	No	1	91	240012	60002.9
62164	44	Female	Non-Hispanic White	1.67	Some college or AA degree	Normal weight	80.1	37	29	0.89	78.8215	5	3.905	4.91	No smoking	Low drinking	Active	No	No	0.632	0.72	-0.0566154	4.5	No	1	94	288183	72045.7
62169	21	Male	Other Race	0.33	High school graduate	Normal weight	69.6	17	19	0.87	123.369	16	1.888	3.41	No smoking	Low drinking	Insuffciently active	No	No	0.881	1.11	-0.100347	5.4	No	1	92	30061	7515.25
62172	43	Female	Non-Hispanic Black	2.02	High school graduate	Obesity	120.4	15	17	0.68	124.168	8	1.758	4.37	Current smoking	Low drinking	Insuffciently active	No	No	1.592	1.89	-0.0745187	5	No	2	96	63279.9	15820
62177	51	Male	Other Race	0.78	High school graduate	Normal weight	81.1	23	24	0.99	87.8187	16	3.362	5.12	Current smoking	Low drinking	Insuffciently active	Yes	No	1.423	1.11	0.107882	5	No	2	92	17583.5	4395.88
62178	80	Male	Non-Hispanic White	0.05	High school graduate	Overweight	112.5	28	13	1.01	69.922	16	3.465	5.2	No smoking	Low drinking	Insuffciently active	No	No	1.129	1.22	-0.0336659	4.8	No	1	95	26860.8	6715.2
62184	26	Male	Non-Hispanic Black	3.85	High school graduate	Normal weight	78.6	24	17	1.03	115.649	13	3.026	4.81	No smoking	Low drinking	Active	No	No	0.452	1.58	-0.543519	5.4	No	2	95	60118.9	15029.7
62189	30	Female	Other Race	3.04	Some college or AA degree	Normal weight	80.2	15	10	0.91	84.6617	12	1.758	3.47	No smoking	Low drinking	Active	No	No	1.027	1.24	-0.0818512	6.7	Yes	1	94	40924	10231
62195	35	Male	Non-Hispanic Black	2.39	Some college or AA degree	Overweight	99	27	34	1.1	100.268	10	4.655	6.28	No smoking	Low drinking	Active	No	No	0.971	1.19	-0.0883277	6.7	No	2	90	56780.7	14195.2
62199	57	Male	Non-Hispanic White	5	College graduate or above	Overweight	107.8	178	148	0.96	87.3855	15	3	4.42	Quit smoking	Low drinking	Active	No	No	1.106	0.91	0.0847137	6	No	2	92	282918	70729.5
62202	36	Male	Mexican American	2.83	9-11th grade	Normal weight	97	31	38	0.68	122.864	10	4.862	7.29	No smoking	Low drinking	Active	No	No	2.055	1.5	0.136721	6.7	No	1	102	76738.1	19184.5
62205	28	Male	Non-Hispanic White	5	College graduate or above	Overweight	106	68	48	1.09	91.8816	12	3.75	5.46	No smoking	Low drinking	Active	Yes	No	1.456	1.03	0.150324	8.8	Yes	1	90	221218	55304.5
62208	38	Male	Other Hispanic	1.53	Some college or AA degree	Normal weight	82.7	28	32	0.77	115.116	12	3.75	5.25	No smoking	Low drinking	Insuffciently active	No	No	0.7	1.19	-0.230449	4.5	No	2	102	77437.8	19359.4
62209	62	Female	Mexican American	1.11	Less than 9th grade	Overweight	92.9	27	19	0.55	100.526	11	1.629	4.5	No smoking	Low drinking	Insuffciently active	No	No	6.379	0.8	0.901663	3.6	No	2	96	39423.3	9855.82
62214	22	Female	Non-Hispanic Black	1.41	High school graduate	Normal weight	89	17	12	0.81	119.481	12	2.327	3.96	No smoking	Low drinking	Insuffciently active	No	No	0.497	1.4	-0.449772	4.8	No	2	95	60036.6	15009.2
62215	65	Female	Non-Hispanic White	2.57	Some college or AA degree	Overweight	94	27	22	0.73	86.424	23	3.672	5.43	No smoking	Low drinking	Insuffciently active	Yes	Yes	0.892	1.34	-0.17674	3.9	No	1	98	305827	76456.8
62224	29	Female	Other Hispanic	2.46	Less than 9th grade	Overweight	90.1	18	22	0.62	121.853	9	2.405	4.47	No smoking	Low drinking	Insuffciently active	No	No	1.366	1.45	-0.0259173	4.5	No	1	93	113956	28489
62231	48	Female	Mexican American	3.92	High school graduate	Obesity	111	35	49	0.53	112.275	9	2.56	4.71	No smoking	Low drinking	Insuffciently active	No	No	1.377	1.53	-0.0457575	5.7	No	2	102	119523	29880.8
62239	22	Female	Other Hispanic	0.09	High school graduate	Normal weight	78.9	27	14	0.64	126.664	14	1.655	3.1	No smoking	Low drinking	Active	Yes	No	0.768	1.09	-0.152065	4.1	No	2	94	88743.2	22185.8
62248	65	Male	Other Race	1.2	Less than 9th grade	Overweight	104.2	25	15	1.09	70.8518	9	3.207	5.66	Quit smoking	Low drinking	Insuffciently active	Yes	No	3.681	0.78	0.673871	6.3	No	1	93	19555.5	4888.87
62250	34	Male	Mexican American	5	College graduate or above	Overweight	95.1	22	19	0.96	102.709	19	2.689	4.5	No smoking	Low drinking	Active	No	No	1.106	1.29	-0.0668346	5	No	3	92	107988	26996.9
62265	52	Male	Non-Hispanic White	1.13	Some college or AA degree	Obesity	110	17	27	0.9	97.8543	14	4.293	6.47	Current smoking	Low drinking	Active	No	Yes	2.518	1.01	0.396734	4.1	No	2	95	39524.7	9881.16
62266	64	Male	Non-Hispanic White	1.79	College graduate or above	Normal weight	74.6	18	17	6.18	8.75679	65	1.991	3.9	Quit smoking	Heavy drinking	Insuffciently active	No	No	1.027	1.45	-0.149798	6.7	No	2	91	0	0
62284	64	Female	Non-Hispanic White	2.41	College graduate or above	Overweight	100.2	24	17	0.53	100.339	9	3.957	6.62	No smoking	Low drinking	Insuffciently active	Yes	No	0.994	2.2	-0.345036	3.2	No	1	94	250725	62681.3
62286	30	Male	Non-Hispanic Black	1.74	High school graduate	Obesity	130.3	22	22	0.94	125.588	9	3.801	5.56	No smoking	Low drinking	Active	No	No	2.19	0.75	0.465383	7.5	Yes	2	99	40038	10009.5
62288	29	Male	Non-Hispanic White	2.24	Some college or AA degree	Normal weight	78	22	28	0.85	117.747	11	3.31	5.02	No smoking	Heavy drinking	Active	No	No	0.711	1.37	-0.284851	4.9	No	1	103	57050.8	14262.7
62295	69	Female	Other Hispanic	0.79	9-11th grade	Obesity	103.5	37	28	0.92	63.5286	18	3.62	6.13	No smoking	Low drinking	Insuffciently active	Yes	No	3.229	1.03	0.496231	9.3	Yes	2	90	32721.6	8180.41
62309	47	Female	Mexican American	0.46	9-11th grade	Obesity	100.3	28	28	0.54	112.373	13	3.776	5.59	No smoking	Low drinking	Insuffciently active	Yes	Yes	1.05	1.32	-0.0993846	5.1	No	3	92	87105.3	21776.3
62316	39	Male	Other Hispanic	0.81	9-11th grade	Normal weight	80.3	19	13	1.1	84.1153	11	2.664	4.11	Current smoking	Heavy drinking	Active	No	No	1.005	0.98	0.01094	5.3	No	2	100	65442.9	16360.7
62326	69	Male	Non-Hispanic White	4.3	College graduate or above	Overweight	106.9	24	26	1.11	67.3909	24	3.439	5.43	No smoking	Low drinking	Insuffciently active	No	No	1.411	1.34	0.0224222	4.9	No	1	97	330638	82659.6
62332	22	Male	Non-Hispanic White	1.06	Some college or AA degree	Obesity	110.7	31	37	1	106.361	21	3.388	5.43	No smoking	Low drinking	Active	Yes	No	2.01	1.11	0.257873	8	Yes	1	100	72015.5	18003.9
62339	29	Male	Non-Hispanic White	5	Some college or AA degree	Overweight	98.2	30	57	0.9	115.013	13	3.465	5.38	Quit smoking	Low drinking	Active	No	No	1.423	1.27	0.0494012	6.6	No	2	100	154120	38530
62342	38	Female	Non-Hispanic White	1.85	Some college or AA degree	Obesity	103.8	22	24	0.69	110.432	11	3.388	5.12	No smoking	Low drinking	Active	No	No	0.994	1.27	-0.106417	4.9	No	1	101	168216	42054
62345	38	Female	Non-Hispanic White	5	College graduate or above	Obesity	103.8	21	29	0.91	80.0352	13	2.715	4.78	No smoking	Low drinking	Insuffciently active	No	No	1.321	1.47	-0.0464145	4.2	No	2	103	135751	33937.8
62349	23	Female	Non-Hispanic White	1.5	Some college or AA degree	Obesity	104	27	29	0.78	107.147	9	1.5	3.26	No smoking	Low drinking	Active	No	No	1.366	1.14	0.0785458	5.1	No	3	91	254318	63579.5
62357	36	Male	Non-Hispanic White	5	Some college or AA degree	Overweight	93.7	23	27	1.03	93.0146	15	3.439	5.25	Quit smoking	Heavy drinking	Active	Yes	No	1.445	1.14	0.102963	4.8	No	1	91	232682	58170.4
62363	44	Female	Non-Hispanic White	1.43	9-11th grade	Overweight	89.7	39	26	0.59	111.471	4	3.517	5.66	Current smoking	Heavy drinking	Insuffciently active	No	No	2.168	1.16	0.271601	4.8	No	2	102	305430	76357.6
62367	50	Male	Other Race	3.23	9-11th grade	Overweight	94.2	22	30	0.77	105.81	13	2.793	4.84	No smoking	Low drinking	Insuffciently active	No	No	2.145	1.06	0.306121	7.9	Yes	3	90	22613.6	5653.39
62370	21	Male	Other Race	3.7	Some college or AA degree	Normal weight	67.5	21	19	0.83	125.778	12	2.017	3.78	No smoking	Low drinking	Active	No	No	0.926	1.34	-0.160494	4.1	No	1	90	29001.1	7250.27
62378	68	Female	Other Hispanic	4.66	Less than 9th grade	Obesity	97	15	12	2.3	21.1305	29	1.862	3.1	No smoking	Low drinking	Insuffciently active	No	No	0.858	0.85	0.00406836	8.6	Yes	1	96	29914.5	7478.62
62384	40	Male	Non-Hispanic White	2.31	High school graduate	Obesity	108.2	31	21	1.1	83.5265	11	2.25	5.17	No smoking	Low drinking	Active	Yes	No	3.884	1.14	0.532374	6.2	No	1	101	56917.9	14229.5
62386	35	Male	Other Race	2.51	High school graduate	Obesity	119.7	23	28	0.89	110.774	6	6.284	8.3	Current smoking	Heavy drinking	Active	No	No	1.75	1.22	0.156678	4.8	No	1	97	47864.8	11966.2
62390	25	Female	Other Race	4.59	College graduate or above	Normal weight	69.6	20	15	0.56	129.593	8	3.026	4.76	No smoking	Low drinking	Active	No	No	0.756	1.4	-0.267606	3.4	No	2	92	33919.9	8479.98
62393	20	Male	Mexican American	1.53	High school graduate	Overweight	87.8	20	16	0.89	123.083	6	2.276	3.88	Current smoking	Low drinking	Active	No	No	0.971	1.16	-0.0772388	6.3	No	2	98	88965.3	22241.3
62411	51	Female	Non-Hispanic Black	3.21	Some college or AA degree	Overweight	100.1	22	13	0.79	100.451	12	3.465	4.91	Current smoking	Low drinking	Active	Yes	No	1.231	0.88	0.145775	5.3	No	2	90	41374.4	10343.6
62419	80	Male	Non-Hispanic White	0.65	High school graduate	Overweight	102.9	26	23	0.91	79.3153	15	1.991	4.01	No smoking	Low drinking	Insuffciently active	Yes	No	0.734	1.68	-0.359613	6	No	1	95	109609	27402.4
62421	23	Male	Other Race	0	College graduate or above	Normal weight	82.4	26	33	0.99	106.907	15	2.379	4.47	No smoking	Low drinking	Active	No	No	1.106	1.58	-0.154902	7.2	Yes	3	91	30850.7	7712.67
62424	20	Male	Other Hispanic	0.9	9-11th grade	Obesity	106	21	15	0.78	129.941	14	3.672	5.35	No smoking	Low drinking	Active	Yes	No	1.231	1.11	0.0449351	6	No	1	90	92547.9	23137
62430	27	Male	Other Hispanic	2.93	College graduate or above	Obesity	114.2	23	21	0.89	117.177	6	3.465	4.97	Quit smoking	Low drinking	Active	No	No	1.073	1.01	0.0262783	7.5	Yes	1	92	93007.8	23252
62444	23	Female	Non-Hispanic Black	0	College graduate or above	Obesity	97.1	19	16	0.71	139.135	5	2.534	4.34	No smoking	Low drinking	Active	No	No	1.411	1.16	0.085069	5.1	No	2	100	46491.7	11622.9
62449	38	Female	Other Hispanic	3.36	9-11th grade	Overweight	89.1	22	15	0.67	111.506	11	2.069	4.24	No smoking	Low drinking	Active	No	No	0.734	1.84	-0.399122	4.2	No	2	100	84900.1	21225
62464	32	Male	Non-Hispanic White	3.21	High school graduate	Overweight	98.6	22	22	0.99	100.358	17	3.207	5.15	No smoking	Heavy drinking	Insuffciently active	No	No	1.377	1.32	0.01836	6.8	No	1	95	47407.8	11852
62465	44	Female	Non-Hispanic Black	4.21	College graduate or above	Overweight	90.8	14	10	0.71	120.052	10	3.051	4.71	No smoking	Low drinking	Insuffciently active	No	No	1.513	0.96	0.197568	4.4	No	1	99	48721.7	12180.4
62467	65	Male	Non-Hispanic White	2.15	College graduate or above	Overweight	95	18	16	1.15	66.4073	21	3.181	5.43	No smoking	Low drinking	Active	No	No	1.084	1.76	-0.210483	6.3	No	1	94	241480	60369.9
62474	71	Female	Non-Hispanic White	1.13	High school graduate	Obesity	140.6	22	22	1.6	32.0853	30	3.931	6.15	Quit smoking	Low drinking	Insuffciently active	Yes	No	1.885	1.37	0.138591	11.2	Yes	1	98	71309.3	17827.3
62475	22	Male	Non-Hispanic White	0.05	High school graduate	Overweight	85.1	23	17	0.96	111.742	14	1.914	3.54	No smoking	Low drinking	Active	No	No	0.689	1.32	-0.282355	6	No	2	97	85480.7	21370.2
62476	40	Male	Non-Hispanic White	1.29	High school graduate	Overweight	93.1	17	16	0.9	106.461	10	2.922	4.53	No smoking	Heavy drinking	Active	No	No	1.016	1.14	-0.0500111	4.5	No	3	91	56180.9	14045.2
62479	36	Female	Other Race	2.41	College graduate or above	Overweight	100.9	17	22	0.63	115.397	10	1.888	3.52	No smoking	Low drinking	Insuffciently active	No	No	1.739	0.83	0.321221	5.7	No	3	90	26846.1	6711.52
62480	43	Male	Non-Hispanic White	4.12	High school graduate	Overweight	100	25	30	1.01	90.6758	17	3.31	5.48	Quit smoking	Low drinking	Active	Yes	No	1.908	1.29	0.169989	6.2	No	1	98	237881	59470.3
62481	39	Female	Other Hispanic	3.13	College graduate or above	Overweight	93.6	31	34	0.62	113.587	7	2.431	3.83	No smoking	Low drinking	Insuffciently active	No	No	0.452	1.19	-0.420409	3.5	No	2	90	68293.9	17073.5
62482	32	Female	Non-Hispanic White	1.34	Some college or AA degree	Overweight	94.4	23	14	0.7	114.642	11	1.526	3.36	No smoking	Low drinking	Insuffciently active	No	No	1.377	1.22	0.0525741	4.5	No	1	95	61870.6	15467.7
62491	61	Female	Other Race	5	High school graduate	Overweight	94.7	21	27	0.62	97.3221	9	3.388	5.51	No smoking	Low drinking	Active	No	No	1.964	1.22	0.206782	5.2	No	2	102	46921.2	11730.3
62494	28	Male	Other Hispanic	3.67	Some college or AA degree	Overweight	86.9	26	44	0.92	112.787	14	3.776	5.87	Current smoking	Low drinking	Active	No	No	2.077	1.14	0.260532	5.3	No	2	92	80346.1	20086.5
62495	44	Male	Non-Hispanic White	3.61	9-11th grade	Overweight	99.3	41	64	0.79	109.208	11	2.224	4.45	No smoking	Low drinking	Insuffciently active	No	No	2.461	1.09	0.353685	7.7	Yes	2	93	191945	47986.2
62501	30	Female	Non-Hispanic White	3.15	College graduate or above	Overweight	83.3	19	13	0.66	118.536	9	2.069	3.75	No smoking	Low drinking	Insuffciently active	No	No	0.802	1.32	-0.2164	4.5	No	1	101	152986	38246.6
62502	35	Male	Non-Hispanic Black	0.42	High school graduate	Obesity	112	17	19	1.12	98.1072	15	2.845	5.02	Current smoking	Low drinking	Active	No	No	1.253	1.6	-0.106169	7.2	Yes	2	99	47001.1	11750.3
62504	30	Female	Other Hispanic	0.39	Less than 9th grade	Obesity	111.5	18	13	0.63	120.365	12	3.543	5.35	No smoking	Low drinking	Active	No	No	1.513	1.11	0.134516	5	No	1	100	94179.7	23544.9
62510	80	Female	Non-Hispanic White	2.64	High school graduate	Overweight	99.9	22	20	0.87	62.9146	16	2.508	4.65	Quit smoking	Low drinking	Active	Yes	No	1.682	1.37	0.0891054	7.7	Yes	1	92	189925	47481.2
62512	39	Male	Other Race	5	College graduate or above	Normal weight	81.4	26	22	0.87	108.715	10	2.689	4.27	No smoking	Low drinking	Insuffciently active	Yes	No	0.711	1.24	-0.241552	5.4	No	3	91	46098.9	11524.7
62515	42	Female	Other Hispanic	0.01	Less than 9th grade	Obesity	96.3	33	36	0.71	105.048	7	3.982	6.1	No smoking	Low drinking	Insuffciently active	Yes	Yes	1.445	1.45	-0.00150015	6.4	Yes	2	94	78965.7	19741.4
62522	54	Male	Non-Hispanic White	5	Some college or AA degree	Obesity	105.4	95	113	0.88	97.3845	8	3.982	6.88	Current smoking	Heavy drinking	Active	Yes	No	1.073	2.4	-0.349612	6.5	No	2	94	52418.6	13104.6
62524	23	Male	Non-Hispanic White	3.67	College graduate or above	Normal weight	82.3	19	21	1.05	99.5665	15	2.974	4.4	No smoking	Low drinking	Active	No	No	0.881	1.01	-0.0593455	6	No	1	93	214438	53609.4
62527	79	Male	Non-Hispanic Black	1.85	9-11th grade	Overweight	95	28	13	1.38	55.9575	18	2.379	4.09	Quit smoking	Low drinking	Active	Yes	Yes	0.7	1.4	-0.30103	7.4	Yes	1	100	21699.6	5424.9
62528	40	Male	Other Hispanic	1.76	Less than 9th grade	Normal weight	87.7	28	33	0.89	106.951	11	3.155	5.33	Quit smoking	Low drinking	Active	No	No	2.337	1.11	0.323336	5.7	No	2	99	48189.4	12047.4
62549	53	Male	Other Race	2.01	High school graduate	Normal weight	83	21	16	0.73	105.9	18	3.103	5.17	No smoking	Low drinking	Active	No	No	1.727	1.27	0.133489	4.7	No	2	92	24337.1	6084.27
62551	37	Female	Non-Hispanic White	5	College graduate or above	Obesity	147.3	18	18	0.75	101.827	16	2.819	4.47	No smoking	Low drinking	Active	Yes	No	0.644	1.37	-0.327835	6.5	Yes	2	101	182552	45638
62556	31	Female	Other Race	3.78	College graduate or above	Normal weight	80	21	13	0.68	116.556	10	3.646	5.46	No smoking	Low drinking	Insuffciently active	No	No	1.456	1.14	0.106257	3.8	No	1	91	42251.5	10562.9
62560	56	Female	Non-Hispanic Black	5	Some college or AA degree	Overweight	93.8	21	13	0.81	94.0965	13	4.293	6.41	No smoking	Low drinking	Insuffciently active	No	No	0.677	1.81	-0.42709	5.4	No	1	96	28844.2	7211.05
62565	23	Male	Other Race	1.84	College graduate or above	Obesity	111.3	38	81	0.75	129.299	6	3.155	4.81	No smoking	Low drinking	Active	Yes	No	1.355	1.03	0.119102	5.5	No	2	101	30225.3	7556.33
62571	32	Female	Non-Hispanic White	3.06	College graduate or above	Overweight	92.7	26	29	0.68	115.74	8	2.457	4.34	No smoking	Low drinking	Active	No	No	0.903	1.47	-0.21163	4.8	No	1	91	185980	46495.1
62573	48	Female	Non-Hispanic White	1.1	Some college or AA degree	Overweight	110.8	27	30	1.13	57.4226	17	3.155	5.28	Current smoking	Heavy drinking	Active	No	No	0.813	1.76	-0.335422	5.4	No	1	95	64271.7	16067.9
62575	24	Female	Non-Hispanic White	0.85	Some college or AA degree	Normal weight	73.2	18	13	0.76	109.792	14	3.801	5.61	No smoking	Low drinking	Insuffciently active	Yes	No	1.411	1.16	0.085069	6.7	Yes	1	95	296109	74027.3
62587	73	Male	Non-Hispanic White	1.07	Some college or AA degree	Normal weight	98.9	24	10	1.11	65.5236	16	2.508	4.45	Quit smoking	Low drinking	Active	Yes	No	0.802	1.58	-0.294483	5	No	1	101	33552.9	8388.23
62596	52	Female	Other Race	0.65	College graduate or above	Obesity	105.9	22	25	0.65	102.074	11	3.698	5.56	No smoking	Low drinking	Insuffciently active	No	No	1.073	1.37	-0.106121	7.1	Yes	1	103	31502.9	7875.73
62601	65	Male	Non-Hispanic Black	5	High school graduate	Overweight	92.6	22	10	1.69	48.3246	18	2.586	4.11	Quit smoking	Low drinking	Active	Yes	No	1.005	1.06	-0.0231398	6.7	No	2	97	25324.1	6331.01
62602	80	Female	Non-Hispanic White	4.59	Some college or AA degree	Overweight	92.2	23	17	1.13	45.8626	17	4.06	6.52	No smoking	Low drinking	Insuffciently active	Yes	No	1.332	1.84	-0.140314	6.2	Yes	1	95	129486	32371.6
62612	38	Female	Other Race	2.68	College graduate or above	Obesity	100.2	20	24	0.64	113.199	4	4.112	5.77	No smoking	Heavy drinking	Insuffciently active	No	Yes	0.892	1.24	-0.143057	3.5	No	2	102	48735.8	12183.9
62616	37	Female	Other Race	0.69	Less than 9th grade	Normal weight	75.5	24	15	0.7	110.685	13	2.431	4.03	No smoking	Low drinking	Insuffciently active	No	No	0.406	1.42	-0.543762	4.7	No	3	91	38331.9	9582.97
62632	29	Male	Other Race	1.08	9-11th grade	Obesity	154.7	25	36	1.04	96.568	14	3.905	5.72	Current smoking	Low drinking	Insuffciently active	No	No	2.247	0.78	0.459508	7.2	Yes	2	102	30362.8	7590.7
62635	27	Female	Other Race	1.08	College graduate or above	Overweight	90.1	32	29	0.66	121.061	9	3.62	6.23	No smoking	Low drinking	Active	No	Yes	3.195	1.14	0.447566	6.1	Yes	3	91	33874.6	8468.65
62658	68	Male	Non-Hispanic White	2.3	High school graduate	Obesity	112.8	26	22	1.08	70.1516	11	4.422	7.32	Quit smoking	Heavy drinking	Active	No	No	3.997	1.06	0.576428	5.2	No	1	92	55980.5	13995.1
62661	35	Male	Non-Hispanic White	3.67	Some college or AA degree	Normal weight	87.8	22	21	0.87	111.813	12	4.448	7.11	Current smoking	Heavy drinking	Active	No	No	3.263	1.16	0.449159	5.5	No	2	96	220618	55154.4
62671	69	Male	Non-Hispanic Black	3.29	Some college or AA degree	Overweight	87.5	24	15	1.16	74.0543	13	2.379	4.37	No smoking	Low drinking	Insuffciently active	Yes	No	0.745	1.66	-0.347952	7.3	Yes	1	100	19145.6	4786.39
62674	33	Female	Non-Hispanic White	1.16	College graduate or above	Normal weight	81.7	21	16	0.81	95.4239	11	4.241	6.57	No smoking	Low drinking	Insuffciently active	No	No	0.723	1.99	-0.439715	3.2	No	1	93	0	0
62677	30	Female	Mexican American	4.76	Some college or AA degree	Overweight	87	16	14	0.59	122.99	8	2.146	3.62	Quit smoking	Low drinking	Active	No	No	0.519	1.24	-0.378254	3.2	No	2	102	135181	33795.3
62683	55	Female	Other Race	0.92	College graduate or above	Normal weight	82.3	16	16	0.69	98.0012	13	3.672	5.48	No smoking	Low drinking	Active	No	No	0.903	1.4	-0.19044	4.4	No	1	90	48998.7	12249.7
62684	29	Female	Non-Hispanic White	2.1	Some college or AA degree	Obesity	115.7	18	16	0.67	118.783	11	2.715	4.27	No smoking	Low drinking	Insuffciently active	No	No	1.061	1.06	0.000409519	6.1	Yes	1	92	169370	42342.5
62690	26	Female	Non-Hispanic Black	2.95	Some college or AA degree	Obesity	112.7	25	21	0.76	125.473	10	2.483	4.16	Current smoking	Low drinking	Insuffciently active	No	No	0.474	1.47	-0.491539	5.1	No	1	90	42950.3	10737.6
62691	31	Male	Non-Hispanic Black	1.79	9-11th grade	Normal weight	80.5	19	20	1.16	96.7116	7	2.121	4.11	Current smoking	Heavy drinking	Insuffciently active	No	No	0.768	1.63	-0.326826	4.4	No	2	100	76499.2	19124.8
62694	37	Male	Non-Hispanic White	0.86	High school graduate	Obesity	133.6	29	22	1.05	90.2407	17	3.155	4.6	Quit smoking	Low drinking	Active	No	No	0.553	1.19	-0.332822	6.7	No	2	91	47867.1	11966.8
62701	29	Female	Other Hispanic	2.24	Some college or AA degree	Overweight	101.8	16	11	0.62	121.853	5	3.207	5.46	Current smoking	Low drinking	Active	No	No	1.298	1.66	-0.106833	3.4	No	2	90	76983.5	19245.9
62707	49	Female	Non-Hispanic White	0.97	9-11th grade	Obesity	105	28	46	0.65	104.248	10	4.603	6.88	Current smoking	Low drinking	Insuffciently active	No	No	1.49	1.6	-0.0309337	4.9	No	1	98	60909.7	15227.4
62708	52	Male	Other Race	1.34	High school graduate	Normal weight	81.4	18	20	0.65	111.858	12	3.388	5.17	Quit smoking	Low drinking	Insuffciently active	Yes	No	1.264	1.22	0.0153872	5.8	No	3	91	31773.1	7943.27
62716	42	Female	Other Race	2.34	College graduate or above	Normal weight	79.3	23	23	0.6	112.424	13	1.965	4.03	No smoking	Low drinking	Insuffciently active	No	No	0.384	1.89	-0.692131	4.3	No	3	90	35443.1	8860.77
62718	63	Male	Non-Hispanic Black	2.51	Some college or AA degree	Overweight	100.6	25	27	0.98	94.7092	12	3.129	5.04	Quit smoking	Low drinking	Active	No	No	1.592	1.19	0.126396	5.9	No	1	96	14647.4	3661.85
62735	39	Male	Non-Hispanic White	5	High school graduate	Normal weight	84.5	20	21	1.08	86.0022	14	3.155	4.65	No smoking	Low drinking	Insuffciently active	No	No	0.779	1.14	-0.165367	6	No	1	97	298955	74738.6
62736	40	Female	Non-Hispanic Black	1.4	Some college or AA degree	Normal weight	87.5	21	17	0.75	115.557	9	2.793	4.91	No smoking	Low drinking	Active	No	No	0.768	1.76	-0.360151	3.9	No	2	90	48449.7	12112.4
62737	58	Male	Other Race	0.7	Less than 9th grade	Normal weight	82.5	28	30	1.02	80.6412	12	3.051	5.35	Quit smoking	Low drinking	Active	No	No	3.048	0.91	0.524974	6.6	No	2	92	23910.5	5977.63
62744	37	Male	Other Hispanic	2.6	College graduate or above	Obesity	114.8	32	33	0.98	98.0908	11	3.155	4.71	No smoking	Low drinking	Active	Yes	No	0.914	1.14	-0.0959587	5.6	No	2	91	95106.5	23776.6
62746	38	Female	Other Hispanic	1.4	Some college or AA degree	Overweight	97.9	20	14	0.59	116.269	10	2.146	3.96	No smoking	Low drinking	Active	No	No	0.485	1.58	-0.512915	2.8	No	2	99	65703.5	16425.9
62750	45	Female	Other Race	0.68	Some college or AA degree	Normal weight	80.1	25	19	0.59	110.69	4	3.388	5.46	No smoking	Low drinking	Insuffciently active	No	No	1.773	1.27	0.144905	3.9	No	2	94	53663.4	13415.9
62759	22	Female	Non-Hispanic Black	2.07	Some college or AA degree	Obesity	98.7	18	12	0.9	105.191	15	3.181	4.86	No smoking	Low drinking	Insuffciently active	No	No	1.084	1.19	-0.0405177	4.4	No	2	93	39133	9783.26
62763	29	Male	Non-Hispanic White	5	Some college or AA degree	Obesity	112	27	36	0.81	120.103	13	3.388	5.87	Current smoking	Heavy drinking	Active	No	No	0.914	2.07	-0.355024	7.9	Yes	1	94	250205	62551.1
62764	51	Female	Other Hispanic	0.36	High school graduate	Obesity	122.5	18	18	0.75	92.2897	8	4.112	6.03	No smoking	Low drinking	Insuffciently active	Yes	No	1.231	1.34	-0.0368467	4.6	No	2	93	51783.3	12945.8
62765	29	Female	Other Race	2.45	College graduate or above	Normal weight	71.8	24	24	0.61	122.506	11	3.595	5.59	No smoking	Low drinking	Active	No	No	0.61	1.71	-0.447666	4.2	No	3	91	40534.5	10133.6
62768	38	Female	Mexican American	0.68	High school graduate	Obesity	96.4	30	37	0.49	123.595	6	2.845	5.43	No smoking	Low drinking	Insuffciently active	Yes	No	1.106	2.07	-0.272215	3.3	No	1	95	102883	25720.8
62771	30	Male	Non-Hispanic Black	0.75	9-11th grade	Overweight	92.5	20	15	1.15	98.4182	10	1.215	2.25	Current smoking	Low drinking	Insuffciently active	No	No	0.553	0.78	-0.149369	5.9	No	2	99	76855.1	19213.8
62773	50	Female	Non-Hispanic White	0.19	Some college or AA degree	Normal weight	83.4	21	15	0.87	77.6737	9	2.224	4.01	No smoking	Low drinking	Insuffciently active	No	No	0.971	1.34	-0.139886	4.1	No	3	91	62850.8	15712.7
62777	28	Male	Other Race	1.93	College graduate or above	Overweight	92.3	27	21	1.29	74.9505	12	2.948	5.56	No smoking	Low drinking	Active	No	No	0.508	2.38	-0.670713	8.5	Yes	2	92	64550.3	16137.6
62787	21	Female	Other Race	5	Some college or AA degree	Normal weight	73	17	11	0.72	119.704	7	1.991	3.65	No smoking	Low drinking	Insuffciently active	No	No	0.553	1.4	-0.403403	3.8	No	1	96	29540.3	7385.08
62789	26	Female	Other Race	2.2	Some college or AA degree	Obesity	96.2	19	21	0.67	121.313	9	2.146	4.01	No smoking	Low drinking	Active	No	No	1.321	1.27	0.0170991	4.7	No	2	101	38947.5	9736.87
62792	52	Female	Non-Hispanic White	1.09	Some college or AA degree	Obesity	133	18	14	0.92	71.5866	12	4.06	6.26	No smoking	Low drinking	Insuffciently active	No	No	1.027	1.73	-0.226476	6.6	Yes	1	98	59083	14770.7
62808	44	Female	Mexican American	0.78	Less than 9th grade	Obesity	100.8	20	16	0.59	111.471	7	3.077	5.17	No smoking	Low drinking	Insuffciently active	No	No	1.253	1.53	-0.0867404	4.5	No	2	96	70192.2	17548
62811	40	Female	Non-Hispanic Black	2.69	College graduate or above	Obesity	109.2	17	14	1.31	58.8793	11	4.344	6.34	No smoking	Heavy drinking	Insuffciently active	No	No	0.858	1.6	-0.270633	6.9	Yes	2	99	43702.4	10925.6
62817	41	Male	Non-Hispanic Black	0.94	High school graduate	Obesity	112.2	21	18	0.91	120.898	8	1.733	3.18	Current smoking	Low drinking	Insuffciently active	Yes	Yes	0.542	1.19	-0.341548	5.2	No	2	99	44621.3	11155.3
62838	44	Female	Non-Hispanic Black	1.16	High school graduate	Normal weight	80.2	46	48	0.75	112.355	7	3.181	5.33	Current smoking	Low drinking	Insuffciently active	No	No	0.677	1.84	-0.434229	4.2	No	2	99	53758.1	13439.5
62847	44	Male	Other Hispanic	5	College graduate or above	Overweight	96.3	24	29	0.89	103.987	16	2.896	5.61	No smoking	Low drinking	Insuffciently active	Yes	No	3.793	0.98	0.587757	7.1	Yes	1	90	73593.5	18398.4
62849	40	Female	Non-Hispanic Black	5	Some college or AA degree	Obesity	163.5	16	17	0.74	117.447	13	2.819	4.4	No smoking	Low drinking	Active	No	No	0.689	1.27	-0.265584	5.6	No	1	96	41280.8	10320.2
62851	27	Male	Non-Hispanic White	1.39	9-11th grade	Normal weight	82.9	30	26	0.84	119.995	8	2.741	4.84	Current smoking	Low drinking	Active	No	No	1.558	1.37	0.0558469	7.4	Yes	2	91	243482	60870.6
62855	47	Female	Non-Hispanic White	5	Some college or AA degree	Obesity	109.1	17	18	0.85	81.5901	8	1.94	3.62	No smoking	Low drinking	Active	No	No	0.937	1.24	-0.121682	6.2	Yes	2	91	340967	85241.7
62860	55	Male	Other Race	1.81	High school graduate	Normal weight	74	24	14	0.78	101.618	15	3.439	5.04	No smoking	Low drinking	Insuffciently active	Yes	No	0.7	1.29	-0.265492	5.2	No	3	91	37957.3	9489.32
62861	80	Female	Non-Hispanic White	1.88	High school graduate	Normal weight	74.4	23	18	0.7	81.8289	12	2.922	5.2	Quit smoking	Low drinking	Insuffciently active	Yes	Yes	0.689	1.97	-0.456247	4.5	No	1	95	145948	36487
62864	57	Female	Non-Hispanic White	0.32	Some college or AA degree	Overweight	103	39	49	1.6	35.4011	35	3.155	6.21	Current smoking	Heavy drinking	Insuffciently active	Yes	Yes	3.963	1.24	0.504602	6.7	Yes	1	94	68200.3	17050.1
62874	33	Female	Mexican American	1.11	High school graduate	Obesity	101	19	15	0.58	121.105	12	1.345	4.11	No smoking	Low drinking	Insuffciently active	No	No	4.335	0.78	0.744894	5.9	Yes	1	90	83901	20975.3
62876	74	Female	Non-Hispanic White	3.67	Some college or AA degree	Obesity	106.6	26	18	0.9	62.9877	17	3.698	5.92	No smoking	Low drinking	Insuffciently active	No	No	2.416	1.11	0.337774	9.1	Yes	1	91	144463	36115.7
62885	60	Male	Non-Hispanic Black	5	Some college or AA degree	Obesity	101.7	19	15	1.2	75.7193	17	3.439	5.15	No smoking	Low drinking	Insuffciently active	No	No	1.05	1.22	-0.0651705	7	No	1	90	24349.3	6087.33
62892	50	Male	Non-Hispanic Black	0.79	Some college or AA degree	Overweight	92.9	22	20	1.34	71.0844	6	2.638	4.42	Current smoking	Low drinking	Active	Yes	No	0.914	1.37	-0.175774	4.7	No	2	95	56955.5	14238.9
62893	21	Female	Mexican American	1.21	9-11th grade	Obesity	104.2	19	25	0.71	121.746	11	2.043	4.45	No smoking	Low drinking	Active	No	No	3.105	0.98	0.500836	4.8	No	2	98	117278	29319.5
62900	68	Female	Non-Hispanic Black	2.69	High school graduate	Obesity	94.2	24	18	1	67.0383	13	3.207	5.59	No smoking	Low drinking	Active	Yes	No	2.043	1.45	0.1489	5.4	No	2	95	32185.2	8046.31
62916	22	Male	Mexican American	0.79	Some college or AA degree	Obesity	108	30	27	0.83	124.898	11	2.56	4.73	No smoking	Low drinking	Insuffciently active	No	No	2.281	1.14	0.30122	4.4	No	2	103	75427.6	18856.9
62919	34	Female	Non-Hispanic White	0.21	Less than 9th grade	Normal weight	76.8	19	6	0.52	124.656	6	1.733	3.67	No smoking	Low drinking	Active	No	No	1.445	1.27	0.0560641	5.3	No	2	97	50988.9	12747.2
62922	31	Female	Non-Hispanic White	2.57	Some college or AA degree	Normal weight	75.5	21	18	0.96	78.8045	15	2.017	4.16	Quit smoking	Low drinking	Active	Yes	No	0.632	1.86	-0.468796	3.2	No	3	91	200499	50124.8
62927	63	Male	Non-Hispanic White	5	Some college or AA degree	Obesity	109	20	23	1.11	70.2919	13	2.276	4.01	No smoking	Low drinking	Active	No	No	1.366	1.11	0.0901277	7.5	Yes	2	91	311663	77915.8
62930	23	Male	Mexican American	0.67	Some college or AA degree	Obesity	101.9	28	26	0.74	130.014	17	3.569	5.46	No smoking	Heavy drinking	Insuffciently active	No	No	0.847	1.5	-0.248208	5.2	No	1	102	85580	21395
62936	35	Female	Non-Hispanic White	1.03	High school graduate	Normal weight	82	21	13	0.74	104.957	10	3.439	5.51	Current smoking	Low drinking	Active	No	No	0.587	1.81	-0.48904	3.7	No	1	95	74562.5	18640.6
62937	63	Female	Non-Hispanic Black	1.63	Some college or AA degree	Obesity	106.1	22	23	0.72	103.291	12	4.034	6	No smoking	Low drinking	Active	Yes	Yes	1.581	1.24	0.10551	5.4	No	1	99	38116.5	9529.12
62941	55	Female	Non-Hispanic Black	1.16	Some college or AA degree	Normal weight	76.1	33	21	0.75	104	8	2.172	5.48	Current smoking	Heavy drinking	Insuffciently active	Yes	No	0.519	3.08	-0.773383	5.5	No	2	90	37598.4	9399.6
62955	31	Female	Non-Hispanic White	5	College graduate or above	Normal weight	76.9	21	21	0.72	111.584	13	2.767	5.09	No smoking	Low drinking	Active	No	No	0.756	1.99	-0.420331	3.4	No	2	99	176449	44112.2
62993	34	Female	Non-Hispanic White	3.93	College graduate or above	Normal weight	86	17	16	0.76	102.344	13	3.233	5.2	Quit smoking	Low drinking	Insuffciently active	No	No	1.344	1.34	0.00129447	5.3	No	1	90	174592	43648
62997	60	Male	Non-Hispanic White	0.95	Some college or AA degree	Obesity	124	25	29	0.93	88.9114	26	2.845	4.32	No smoking	Low drinking	Active	No	No	0.96	1.03	-0.030566	6	No	2	96	70342.8	17585.7
63003	40	Male	Non-Hispanic White	5	9-11th grade	Obesity	120.5	23	30	1.08	85.4002	11	2.793	4.71	Current smoking	Heavy drinking	Active	No	No	2.314	0.85	0.434944	6.2	No	1	101	305157	76289.2
63004	38	Female	Other Race	5	College graduate or above	Normal weight	66.2	27	28	0.62	114.388	12	3.439	6.13	Quit smoking	Low drinking	Insuffciently active	No	No	1.208	2.15	-0.250372	4.3	No	2	92	30664.3	7666.07
63021	46	Female	Other Race	2.38	High school graduate	Normal weight	80	19	16	0.6	109.309	8	3.62	5.69	No smoking	Low drinking	Insuffciently active	Yes	No	1.039	1.6	-0.187504	5.3	No	1	93	59840.6	14960.1
63022	49	Male	Non-Hispanic White	3.16	Less than 9th grade	Overweight	101.4	37	67	1.06	82.0005	8	3.801	5.61	Quit smoking	Heavy drinking	Insuffciently active	No	No	1.005	1.34	-0.124939	5.5	No	1	92	181129	45282.2
63023	25	Male	Non-Hispanic White	0.92	Some college or AA degree	Normal weight	77.3	20	19	0.74	128.201	9	1.552	2.95	Quit smoking	Heavy drinking	Active	No	No	0.395	1.22	-0.489763	5.2	No	1	91	291873	72968.3
63030	21	Male	Mexican American	0.45	9-11th grade	Overweight	93.7	24	25	0.81	127.046	13	2.896	4.4	No smoking	Low drinking	Insuffciently active	No	No	1.005	1.03	-0.0106712	7.8	Yes	2	102	87846.7	21961.7
63040	54	Female	Other Race	0.92	9-11th grade	Normal weight	78.7	34	32	0.68	99.1672	7	3.077	5.15	No smoking	Heavy drinking	Active	No	No	1.016	1.6	-0.197226	3.2	No	2	96	48334.7	12083.7
63041	35	Male	Other Race	5	College graduate or above	Overweight	91.8	34	41	0.88	111.289	13	3.103	5.28	No smoking	Low drinking	Active	No	No	1.095	1.68	-0.185895	5.2	No	2	103	31598.7	7899.68
63043	20	Female	Other Race	3.37	Some college or AA degree	Normal weight	86.4	25	18	0.68	125.92	8	2.017	3.72	No smoking	Low drinking	Active	No	No	1.05	1.22	-0.0651705	4.2	No	2	103	26653.9	6663.49
63050	24	Male	Non-Hispanic Black	1.8	Some college or AA degree	Overweight	88	23	42	0.95	129.329	11	2.56	3.96	No smoking	Low drinking	Active	Yes	No	0.881	0.98	-0.0462502	5.7	No	1	96	41633.1	10408.3
63051	30	Male	Other Race	5	College graduate or above	Normal weight	89.5	20	21	1.06	93.7089	15	2.069	3.72	No smoking	Low drinking	Insuffciently active	No	No	1.366	1.03	0.122613	5.7	No	2	96	51157.3	12789.3
63056	21	Male	Other Race	1.1	Some college or AA degree	Normal weight	67.8	19	14	0.83	125.778	12	2.198	3.96	No smoking	Low drinking	Insuffciently active	No	No	0.7	1.45	-0.31627	4	No	2	101	34427.2	8606.81
63057	29	Male	Non-Hispanic White	2.6	Some college or AA degree	Normal weight	84.2	22	17	0.96	106.38	11	1.448	2.9	No smoking	Low drinking	Active	No	No	0.734	1.11	-0.179627	6	No	1	98	102636	25658.9
63064	61	Male	Non-Hispanic Black	1.07	Less than 9th grade	Normal weight	87.2	30	23	0.77	113.515	7	1.396	5.66	Current smoking	Heavy drinking	Insuffciently active	Yes	No	0.835	3.88	-0.667145	7.1	Yes	2	95	20556	5139
63077	38	Male	Non-Hispanic White	4.59	College graduate or above	Normal weight	88.7	21	16	0.93	103.77	17	2.224	4.06	No smoking	Low drinking	Active	No	No	0.644	1.55	-0.381446	5.5	No	2	94	213323	53330.8
63081	62	Male	Other Race	2.51	High school graduate	Overweight	97	16	15	0.92	88.8244	12	2.87	4.37	Current smoking	Low drinking	Insuffciently active	No	No	0.881	1.09	-0.0924506	4.5	No	3	90	46852.4	11713.1
63083	71	Female	Non-Hispanic White	3.58	Some college or AA degree	Obesity	114.9	48	59	0.67	88.4346	26	3.853	6.23	No smoking	Low drinking	Active	Yes	No	2.168	1.4	0.189931	6.8	Yes	1	98	158333	39583.2
63088	44	Male	Other Race	2.41	Some college or AA degree	Overweight	96.5	29	46	0.99	92.2449	14	4.112	5.69	No smoking	Low drinking	Active	No	No	1.321	0.98	0.129677	8.4	Yes	3	90	24799.8	6199.96
63091	70	Male	Non-Hispanic White	4.48	College graduate or above	Obesity	121.8	19	25	0.79	90.9778	14	3.026	5.35	Quit smoking	Low drinking	Insuffciently active	No	No	1.66	1.58	0.021451	6.1	No	2	93	130151	32537.6
63097	70	Male	Non-Hispanic White	2.45	High school graduate	Normal weight	94.3	20	11	1.12	66.1974	16	5.172	7.16	Current smoking	Low drinking	Active	No	No	2.19	0.98	0.349218	5.6	No	1	95	143858	35964.6
63106	50	Male	Non-Hispanic White	0.95	9-11th grade	Overweight	95.4	19	20	1.12	76.1827	11	3.31	5.07	Quit smoking	Heavy drinking	Insuffciently active	Yes	No	1.039	1.29	-0.0939742	6.5	No	1	95	63932.9	15983.2
63109	41	Female	Non-Hispanic White	3.9	9-11th grade	Obesity	113.2	14	13	0.83	87.5879	17	3.077	6.15	Quit smoking	Low drinking	Insuffciently active	No	No	3.647	1.4	0.415808	5.6	No	1	101	260427	65106.8
63112	66	Female	Other Race	1.7	Less than 9th grade	Normal weight	92.8	38	24	0.9	66.6287	19	2.508	4.09	No smoking	Low drinking	Insuffciently active	No	No	0.903	1.16	-0.10877	7.2	Yes	1	95	0	0
63116	34	Female	Non-Hispanic White	4.13	College graduate or above	Normal weight	73	15	11	0.55	122.377	7	3.491	6.18	Current smoking	Heavy drinking	Active	No	No	0.892	2.28	-0.40757	4.6	No	1	99	53222.4	13305.6
63117	24	Male	Other Race	2.2	Some college or AA degree	Overweight	91	38	70	0.79	125.681	10	1.991	4.73	No smoking	Low drinking	Insuffciently active	No	No	3.647	1.06	0.53663	8	Yes	2	101	33234.4	8308.59
63123	55	Male	Non-Hispanic Black	0.77	High school graduate	Obesity	120.6	21	16	1.15	82.567	10	2.017	3.83	No smoking	Low drinking	Insuffciently active	No	No	1.321	1.22	0.034543	4.9	No	2	99	0	0
63125	46	Female	Non-Hispanic Black	1.79	Some college or AA degree	Overweight	88.8	17	18	0.78	105.657	11	3.62	5.77	No smoking	Low drinking	Insuffciently active	No	No	1.908	1.27	0.176775	4.7	No	1	93	52196.1	13049
63126	44	Male	Non-Hispanic White	5	College graduate or above	Overweight	99.1	22	24	0.98	93.3841	15	2.612	4.86	No smoking	Low drinking	Active	Yes	No	2.156	1.27	0.229845	5.7	No	1	90	258233	64558.3
63127	28	Male	Other Race	3.3	Some college or AA degree	Overweight	89.9	42	75	0.91	114.287	10	1.81	4.53	Current smoking	Low drinking	Insuffciently active	No	No	3.41	1.16	0.468296	7.4	Yes	1	92	30550.3	7637.57
63133	24	Male	Mexican American	2.33	9-11th grade	Overweight	98.4	21	24	0.95	111.587	11	3.077	4.58	No smoking	Low drinking	Active	No	No	0.971	1.06	-0.0380866	5.8	No	2	94	82202.3	20550.6
63139	25	Female	Non-Hispanic Black	0.59	Some college or AA degree	Obesity	108.5	28	40	0.91	101.63	8	4.396	5.84	No smoking	Low drinking	Active	No	No	1.106	0.93	0.0752722	7.1	Yes	2	96	52871	13217.8
63141	34	Female	Non-Hispanic Black	2.95	High school graduate	Obesity	105.4	19	26	0.6	137.832	9	3.362	5.38	No smoking	Low drinking	Active	No	No	0.835	1.63	-0.290501	4	No	1	96	67678.9	16919.7
63142	54	Male	Non-Hispanic Black	3.93	College graduate or above	Overweight	97.3	24	27	0.86	113.94	9	3.543	5.09	No smoking	Low drinking	Active	No	No	0.994	1.09	-0.0400401	4.9	No	2	93	55924.8	13981.2
63143	70	Male	Other Race	1.22	Less than 9th grade	Obesity	104.6	29	26	0.92	83.9704	14	1.681	3.83	No smoking	Low drinking	Insuffciently active	Yes	No	2.969	0.78	0.580516	6.5	No	3	90	0	0
63147	41	Male	Non-Hispanic White	1.41	Some college or AA degree	Obesity	109.4	21	19	0.89	106.202	13	3.129	4.84	No smoking	Heavy drinking	Insuffciently active	No	No	1.106	1.19	-0.0317918	5.6	No	3	92	62894.7	15723.7
63152	62	Female	Other Race	0	College graduate or above	Normal weight	87.3	21	16	0.66	94.6733	11	3.233	6.05	No smoking	Low drinking	Insuffciently active	Yes	No	1.061	2.33	-0.341641	4.2	No	2	96	32984.1	8246.02
63156	70	Female	Non-Hispanic White	3.4	Some college or AA degree	Overweight	91.5	25	20	0.76	79.4757	12	1.733	4.76	Quit smoking	Low drinking	Insuffciently active	Yes	No	1.558	2.3	-0.16916	4.4	No	2	100	113550	28387.5
63167	37	Male	Other Race	5	College graduate or above	Overweight	101.2	51	80	0.84	111.855	12	2.534	4.16	No smoking	Low drinking	Insuffciently active	No	No	1.423	0.98	0.161979	7.2	Yes	3	90	27298.4	6824.59
63180	50	Male	Other Race	5	College graduate or above	Overweight	92	25	21	1.02	85.3028	11	4.163	5.9	No smoking	Low drinking	Insuffciently active	No	No	1.479	1.06	0.144662	5.8	No	1	91	24320.8	6080.2
63183	44	Female	Non-Hispanic Black	1.12	9-11th grade	Obesity	103.2	16	21	0.54	133.014	11	3.258	5.17	Current smoking	Low drinking	Insuffciently active	No	No	1.061	1.42	-0.126573	3.4	No	1	96	62002.3	15500.6
63191	30	Female	Non-Hispanic White	3.67	College graduate or above	Normal weight	81.4	18	17	0.68	117.378	8	2.767	4.84	No smoking	Low drinking	Active	No	No	0.621	1.78	-0.457328	3.1	No	2	92	157770	39442.5
63195	59	Male	Other Hispanic	2.57	High school graduate	Overweight	103.1	16	23	1.03	79.1378	10	3.181	5.28	Quit smoking	Heavy drinking	Insuffciently active	Yes	No	2.021	1.16	0.241108	5.1	No	2	93	52926.4	13231.6
63196	39	Male	Non-Hispanic Black	0.56	Some college or AA degree	Overweight	90.5	22	18	0.94	117.894	5	4.526	6.26	No smoking	Low drinking	Active	Yes	No	1.456	1.06	0.137856	5.4	No	2	93	65164.2	16291
63209	39	Male	Non-Hispanic White	2.42	High school graduate	Overweight	105.2	23	22	1.21	74.9603	18	4.422	6.18	No smoking	Low drinking	Active	No	No	1.152	1.24	-0.0319692	7.6	Yes	1	102	159216	39804
63214	37	Male	Mexican American	0.59	Less than 9th grade	Obesity	110	22	34	0.83	112.407	14	2.845	4.65	Quit smoking	Low drinking	Active	No	No	1.163	1.27	-0.038224	5.3	No	2	102	73885.3	18471.3
63218	35	Male	Mexican American	0.82	Less than 9th grade	Obesity	101.3	29	40	0.77	117.568	13	4.629	6.59	Current smoking	Low drinking	Insuffciently active	No	No	1.423	1.32	0.032631	6.4	No	2	94	73373	18343.2
63219	39	Male	Other Race	5	College graduate or above	Normal weight	79.9	29	25	0.97	97.9291	9	3.957	5.82	Current smoking	Low drinking	Active	No	No	1.016	1.4	-0.139234	5.1	No	3	91	42647.5	10661.9
63220	27	Male	Non-Hispanic White	0.81	College graduate or above	Overweight	98.6	19	24	0.94	110.667	10	1.81	3.28	No smoking	Low drinking	Insuffciently active	No	No	0.768	1.11	-0.159962	5.9	No	1	103	53323.8	13330.9
63221	67	Female	Mexican American	2.97	High school graduate	Obesity	121.3	57	22	0.75	82.4785	10	1.94	3.57	No smoking	Low drinking	Insuffciently active	No	No	0.779	1.27	-0.212266	6.3	Yes	3	92	51274.1	12818.5
63224	31	Female	Mexican American	0.51	9-11th grade	Overweight	103	22	29	0.7	115.45	8	2.327	4.29	No smoking	Low drinking	Active	No	No	1.31	1.37	-0.0194493	4.4	No	1	103	66032.7	16508.2
63230	48	Male	Other Race	5	College graduate or above	Overweight	96	37	44	1.02	86.5097	16	3.414	5.4	Current smoking	Low drinking	Insuffciently active	No	No	1.716	1.22	0.148157	6.9	No	1	93	42123.9	10531
63234	35	Female	Other Race	0.9	College graduate or above	Normal weight	90.5	19	18	0.58	119.415	17	2.534	4.42	No smoking	Low drinking	Active	No	No	1.185	1.34	-0.0533864	3.8	No	1	92	45704.8	11426.2
63236	80	Male	Other Hispanic	1.1	High school graduate	Overweight	105	21	25	1.13	61.0473	20	3.543	5.25	No smoking	Heavy drinking	Active	Yes	Yes	1.298	1.11	0.0679517	6	No	2	98	32534.6	8133.65
63242	59	Male	Mexican American	0.89	Less than 9th grade	Overweight	90.2	33	34	0.72	102.107	16	3.077	5.4	Quit smoking	Low drinking	Active	No	No	1.005	1.86	-0.267347	3.5	No	3	91	48107.3	12026.8
63260	42	Female	Other Race	1.84	Some college or AA degree	Normal weight	78	21	20	0.62	111.218	6	3.31	6.1	Current smoking	Heavy drinking	Active	Yes	No	1.039	2.33	-0.35074	3.6	No	2	91	82015.5	20503.9
63272	20	Female	Other Race	5	Some college or AA degree	Normal weight	74.4	20	13	0.76	112.92	6	3.646	6.31	No smoking	Low drinking	Active	Yes	No	0.858	2.28	-0.424448	4.2	No	1	98	0	0
63281	40	Male	Mexican American	1.21	Some college or AA degree	Overweight	88.2	29	35	0.75	114.745	17	4.241	6.23	Current smoking	Heavy drinking	Active	Yes	No	1.964	1.09	0.255715	6.3	No	2	98	76825.6	19206.4
63285	80	Female	Non-Hispanic White	1.16	High school graduate	Overweight	95	20	13	0.91	59.5867	17	3.207	5.09	Quit smoking	Low drinking	Insuffciently active	Yes	No	1.095	1.4	-0.106714	6.7	Yes	2	95	110725	27681.2
63287	78	Female	Non-Hispanic Black	0.28	Less than 9th grade	Overweight	97	19	16	1.75	31.7674	33	3.62	5.64	No smoking	Low drinking	Insuffciently active	Yes	Yes	1.423	1.37	0.0164843	7.8	Yes	2	101	47890.6	11972.6
63291	47	Male	Non-Hispanic Black	5	College graduate or above	Obesity	126	18	23	1.05	97.4942	11	3.439	5.12	No smoking	Low drinking	Active	No	No	0.881	1.27	-0.158828	7.9	Yes	1	96	61507.4	15376.8
63293	61	Female	Mexican American	1.93	9-11th grade	Obesity	84.1	25	21	0.58	99.4811	6	2.664	5.22	No smoking	Low drinking	Active	No	No	0.813	2.2	-0.432332	2.7	No	2	98	24183.6	6045.9
63295	80	Male	Non-Hispanic White	1.15	College graduate or above	Normal weight	97.1	18	14	0.71	88.6106	12	2.095	3.78	Quit smoking	Low drinking	Insuffciently active	Yes	No	0.802	1.32	-0.2164	3.8	No	2	102	114854	28713.6
63296	55	Female	Other Race	4.44	College graduate or above	Normal weight	78.8	21	23	0.67	98.9542	15	3.62	5.92	No smoking	Low drinking	Active	No	No	0.824	1.91	-0.365106	6	Yes	1	92	47620.4	11905.1
63298	22	Female	Other Race	3.7	College graduate or above	Normal weight	65.8	15	10	0.82	101.572	9	2.198	4.22	No smoking	Low drinking	Active	No	No	0.779	1.66	-0.328571	4.6	No	1	90	37369.9	9342.49
63302	28	Male	Non-Hispanic White	1.45	Some college or AA degree	Normal weight	88.2	30	29	0.89	116.357	14	3.957	6.31	Current smoking	Heavy drinking	Active	No	No	1.705	1.58	0.0330673	7.1	Yes	1	101	314682	78670.4
63305	37	Male	Non-Hispanic White	1.18	High school graduate	Overweight	93	30	31	0.9	108.728	12	2.353	4.03	Current smoking	Heavy drinking	Insuffciently active	No	No	0.892	1.27	-0.153439	6.3	No	2	94	36120.6	9030.15
63308	28	Male	Non-Hispanic Black	0.73	College graduate or above	Normal weight	81	29	29	1.04	112.711	12	2.172	3.7	No smoking	Low drinking	Active	No	No	0.847	1.14	-0.129021	4.7	No	1	102	88769.2	22192.3
63312	74	Male	Non-Hispanic White	2.92	High school graduate	Normal weight	102.3	26	15	0.92	81.6438	11	1.991	4.16	Current smoking	Heavy drinking	Insuffciently active	No	No	1.332	1.55	-0.0658275	4.5	No	3	91	153499	38374.8
63320	27	Female	Other Race	2.72	College graduate or above	Normal weight	74	22	15	0.63	122.928	10	1.603	3.49	No smoking	Low drinking	Active	No	No	0.327	1.73	-0.723498	4	No	3	91	41502.6	10375.6
63323	48	Female	Other Race	5	College graduate or above	Normal weight	70.7	17	13	0.82	84.6162	12	2.095	4.89	No smoking	Low drinking	Insuffciently active	No	No	1.885	1.94	-0.0124904	6	Yes	3	91	46284.6	11571.1
63326	51	Female	Non-Hispanic Black	2.44	9-11th grade	Obesity	114.4	16	13	0.84	93.2678	10	4.034	5.72	No smoking	Low drinking	Insuffciently active	Yes	No	1.84	0.83	0.34574	6.2	Yes	2	99	26264.5	6566.13
63330	51	Male	Non-Hispanic White	2.41	College graduate or above	Normal weight	76	32	17	0.89	98.9977	11	2.302	4.22	Current smoking	Low drinking	Insuffciently active	Yes	No	0.452	1.71	-0.577858	6.2	No	1	95	392709	98177.2
63331	31	Female	Non-Hispanic White	1.98	Some college or AA degree	Obesity	145.3	73	35	0.7	115.45	10	2.276	4.19	Current smoking	Low drinking	Active	Yes	Yes	2.992	0.54	0.743568	5.1	No	2	95	132983	33245.7
63338	31	Male	Non-Hispanic Black	5	Some college or AA degree	Obesity	93.3	27	36	1.15	97.7293	24	2.198	3.65	No smoking	Low drinking	Active	No	No	0.418	1.27	-0.482627	4.4	No	2	101	90717.5	22679.4
63340	26	Male	Non-Hispanic White	0.74	Some college or AA degree	Overweight	104.1	18	23	0.79	123.928	11	3.517	5.15	Current smoking	Heavy drinking	Active	No	No	1.332	1.01	0.120183	5.4	No	1	94	78537.8	19634.4
63341	48	Male	Other Race	2.68	Less than 9th grade	Obesity	112.5	27	36	0.72	110.31	7	4.526	6.54	No smoking	Low drinking	Active	No	No	1.976	1.11	0.250464	6	No	3	91	39697.3	9924.32
63343	45	Female	Non-Hispanic White	4.86	College graduate or above	Obesity	139.5	18	16	0.61	109.483	7	2.224	3.96	No smoking	Low drinking	Active	Yes	No	1.569	1.01	0.191302	4.3	No	2	101	292051	73012.7
63344	26	Female	Mexican American	5	College graduate or above	Normal weight	78	20	20	0.49	134.465	7	1.448	3.49	No smoking	Low drinking	Active	No	No	1.547	1.34	0.0623855	4	No	2	102	108524	27131.1
63345	68	Female	Non-Hispanic Black	1.84	Some college or AA degree	Normal weight	80.4	22	20	1.16	56.0264	18	2.379	5.28	No smoking	Low drinking	Active	Yes	No	0.689	2.59	-0.575081	5.1	No	1	99	43182.6	10795.7
63352	64	Male	Non-Hispanic White	5	High school graduate	Normal weight	88.8	125	136	0.86	91.6402	10	3.75	5.35	Current smoking	Heavy drinking	Active	Yes	Yes	1.05	1.11	-0.0241337	5	No	1	94	0	0
63353	23	Female	Non-Hispanic White	0.21	Some college or AA degree	Obesity	106.4	19	23	0.62	127.098	8	2.689	5.02	No smoking	Low drinking	Active	No	No	2.585	1.14	0.355556	5.4	No	1	102	74387.6	18596.9
63357	31	Female	Mexican American	0.6	9-11th grade	Obesity	114	22	22	0.49	129.824	9	3.207	5.46	No smoking	Low drinking	Insuffciently active	No	No	1.953	1.34	0.163597	5.8	Yes	2	97	83206.8	20801.7
63360	80	Female	Non-Hispanic White	2.17	9-11th grade	Normal weight	76.1	20	9	1.26	40.2052	23	2.638	4.32	No smoking	Low drinking	Insuffciently active	No	No	1.084	1.19	-0.0405177	6.9	Yes	2	93	0	0
63365	50	Female	Other Hispanic	1.26	9-11th grade	Obesity	101	15	13	0.72	97.6423	18	2.922	4.6	No smoking	Low drinking	Active	No	No	0.903	1.27	-0.148116	3.9	No	2	93	56841.7	14210.4
63373	29	Female	Other Race	3.83	Some college or AA degree	Obesity	106.5	37	41	0.86	91.2872	10	2.121	4.09	Current smoking	Low drinking	Insuffciently active	No	No	1.581	1.24	0.10551	4.8	No	2	98	52968.1	13242
63377	39	Female	Non-Hispanic Black	5	Some college or AA degree	Obesity	118	29	33	3.46	18.3253	61	2.534	4.71	No smoking	Low drinking	Insuffciently active	Yes	Yes	2.8	0.88	0.502675	7.1	Yes	1	96	79325.1	19831.3
63383	51	Male	Non-Hispanic Black	1.7	9-11th grade	Obesity	109	27	26	0.89	114.738	11	3.75	5.22	Quit smoking	Low drinking	Active	No	No	0.892	1.06	-0.074941	6.7	No	2	97	46731	11682.8
63385	62	Female	Non-Hispanic Black	2.15	Some college or AA degree	Obesity	106.8	24	18	0.67	109.185	10	4.344	6.98	No smoking	Low drinking	Active	Yes	No	0.869	2.25	-0.413163	3.4	No	1	100	57743.1	14435.8
63387	20	Male	Non-Hispanic Black	0.23	Some college or AA degree	Normal weight	74.1	27	22	1.32	89.3702	16	2.224	3.88	No smoking	Low drinking	Active	Yes	No	0.463	1.45	-0.495787	6.1	No	2	101	102548	25637
63389	80	Male	Non-Hispanic White	1.65	Some college or AA degree	Normal weight	97.1	26	21	0.75	86.6368	12	3.026	5.56	Quit smoking	Low drinking	Active	Yes	No	0.835	2.15	-0.410752	4.3	No	1	95	68708	17177
63400	21	Female	Non-Hispanic Black	1.46	College graduate or above	Overweight	97.1	26	19	0.9	105.932	11	2.56	4.68	No smoking	Low drinking	Insuffciently active	No	No	0.7	1.81	-0.412581	6.4	Yes	2	90	36527.9	9131.96
63426	58	Male	Non-Hispanic White	1.19	9-11th grade	Overweight	105.8	21	17	0.98	84.6374	10	2.25	4.16	Current smoking	Heavy drinking	Active	Yes	No	0.858	1.53	-0.251204	3.7	No	1	95	65810.2	16452.6
63436	80	Female	Non-Hispanic White	5	9-11th grade	Normal weight	99.1	36	17	0.71	80.4376	20	3.077	5.53	No smoking	Low drinking	Insuffciently active	Yes	No	0.723	2.12	-0.467198	5.9	Yes	2	95	73194.5	18298.6
63439	51	Male	Other Hispanic	3.4	High school graduate	Obesity	114.6	29	29	1.12	75.6494	17	3.31	5.35	No smoking	Low drinking	Insuffciently active	No	No	1.705	1.27	0.127921	6.5	No	2	93	55053.6	13763.4
63442	51	Female	Non-Hispanic Black	1.61	Some college or AA degree	Obesity	116.2	29	21	1.05	71.2144	8	1.784	3.78	Current smoking	Low drinking	Active	No	No	1.445	1.32	0.0392939	5.4	No	1	97	64015.1	16003.8
63451	28	Male	Non-Hispanic Black	1.79	9-11th grade	Overweight	88.2	63	60	1.17	97.7516	10	1.733	4.58	No smoking	Heavy drinking	Insuffciently active	No	No	0.711	2.51	-0.547804	7.4	Yes	2	100	62188.1	15547
63456	80	Male	Mexican American	5	Some college or AA degree	Normal weight	81.6	22	12	1.47	44.4172	21	3.284	4.91	Current smoking	Low drinking	Insuffciently active	No	No	1.185	1.09	0.0362919	5.5	No	1	98	30564.8	7641.21
63463	61	Female	Non-Hispanic White	5	Some college or AA degree	Normal weight	83.4	22	12	0.71	91.9228	13	2.741	4.86	Current smoking	Heavy drinking	Active	Yes	No	0.734	1.78	-0.384724	4.3	No	2	95	266898	66724.5
63466	49	Male	Non-Hispanic Black	2.19	High school graduate	Normal weight	85	16	15	0.94	109.896	8	4.112	6.21	Current smoking	Heavy drinking	Insuffciently active	Yes	No	0.926	1.68	-0.258698	6.2	No	1	96	70908.9	17727.2
63472	24	Female	Non-Hispanic White	1.93	Some college or AA degree	Normal weight	94.6	15	14	0.74	113.389	12	1.862	3.62	Quit smoking	Low drinking	Active	No	No	0.914	1.34	-0.166159	3.9	No	1	91	301281	75320.4
63473	80	Male	Non-Hispanic White	2.31	9-11th grade	Normal weight	101.5	31	23	1.34	49.6785	22	1.758	3.57	Quit smoking	Low drinking	Insuffciently active	Yes	Yes	0.914	1.4	-0.185182	6.8	No	1	101	73688.6	18422.1
63481	48	Female	Other Hispanic	0.76	High school graduate	Overweight	99.7	19	13	0.66	104.457	13	3.517	5.56	Quit smoking	Low drinking	Active	No	No	0.79	1.68	-0.327682	3.4	No	2	91	84703.4	21175.9
63482	43	Female	Non-Hispanic Black	2.56	Some college or AA degree	Overweight	94.8	22	22	0.6	129.388	7	2.431	4.4	No smoking	Low drinking	Insuffciently active	No	No	1.434	1.32	0.0359752	4.2	No	1	91	52419.1	13104.8
63489	32	Male	Non-Hispanic White	4.89	College graduate or above	Obesity	125.2	42	68	0.88	113.66	14	2.612	4.37	No smoking	Low drinking	Active	No	No	1.761	0.96	0.263488	7.1	Yes	2	92	189201	47300.2
63496	58	Male	Non-Hispanic White	2.57	High school graduate	Overweight	99.9	28	28	1.05	77.864	17	2.819	4.76	No smoking	Heavy drinking	Active	Yes	Yes	1.897	1.06	0.252761	6.8	No	2	98	0	0
63499	33	Female	Other Hispanic	1.09	Less than 9th grade	Obesity	115.5	24	27	0.48	128.885	9	3.103	4.63	No smoking	Low drinking	Insuffciently active	No	Yes	2.021	0.59	0.534714	2.8	No	2	102	88327.7	22081.9
63504	54	Male	Mexican American	4.3	Less than 9th grade	Obesity	112.9	27	42	0.83	99.7542	11	1.888	3.85	No smoking	Low drinking	Active	Yes	Yes	1.614	1.22	0.121544	5.8	No	3	92	74990.5	18747.6
63515	54	Female	Non-Hispanic White	5	Some college or AA degree	Overweight	95.2	36	21	0.67	99.6518	10	3.931	6.41	No smoking	Low drinking	Insuffciently active	No	No	1.897	1.6	0.0739473	3.1	No	1	98	521033	130258
63523	22	Female	Other Race	3.95	College graduate or above	Normal weight	75.5	25	17	0.74	114.993	13	4.784	6.88	No smoking	Low drinking	Insuffciently active	No	No	0.677	1.78	-0.419831	5.2	No	1	93	314480	78619.9
63528	34	Female	Non-Hispanic Black	1.54	Some college or AA degree	Obesity	140.7	18	17	0.75	120.531	9	3.362	5.07	Current smoking	Low drinking	Insuffciently active	Yes	No	1.061	1.22	-0.0606444	7.5	Yes	2	101	100992	25248
63529	23	Male	Non-Hispanic White	1.06	Some college or AA degree	Normal weight	79.5	25	28	0.91	118.372	12	1.914	3.49	Quit smoking	Low drinking	Active	No	Yes	0.644	1.29	-0.301704	4	No	1	100	74829.5	18707.4
63531	32	Male	Mexican American	0.35	Less than 9th grade	Overweight	94.1	20	24	0.83	116.425	19	2.741	4.11	Quit smoking	Low drinking	Active	No	No	0.598	1.09	-0.260725	8.7	Yes	1	100	111228	27807.1
63534	39	Male	Other Hispanic	1.85	High school graduate	Overweight	91.6	36	26	1.06	87.9679	13	1.94	4.11	No smoking	Low drinking	Active	No	No	1.332	1.55	-0.0658275	4.2	No	2	91	88548.6	22137.2
63559	41	Male	Other Race	4.77	Some college or AA degree	Normal weight	90.5	25	28	1.14	79.4364	13	2.017	4.71	No smoking	Low drinking	Insuffciently active	No	No	3.997	0.85	0.672315	5.3	No	1	97	43575.9	10894
63560	40	Male	Non-Hispanic White	1.17	High school graduate	Obesity	107.2	23	25	1.22	73.6986	12	2.508	4.4	No smoking	Heavy drinking	Active	Yes	No	1.976	0.98	0.304561	8.8	Yes	2	94	234357	58589.3
63562	22	Male	Non-Hispanic White	0	High school graduate	Normal weight	74.2	19	19	0.87	122.505	10	2.87	4.47	Current smoking	Heavy drinking	Active	No	No	0.881	1.19	-0.130571	4.9	No	1	98	109227	27306.8
63566	62	Female	Non-Hispanic Black	0.64	Less than 9th grade	Obesity	118.2	13	11	0.94	75.3556	14	3.414	5.02	Quit smoking	Low drinking	Insuffciently active	Yes	Yes	1.231	1.03	0.0774208	5.5	No	2	101	36334.8	9083.7
63569	49	Female	Other Hispanic	2.69	9-11th grade	Obesity	100.4	21	15	0.62	105.882	20	3.103	5.46	Quit smoking	Low drinking	Insuffciently active	No	No	2.123	1.37	0.190229	5.8	Yes	2	90	62305.6	15576.4
63571	36	Male	Other Race	3.99	9-11th grade	Overweight	85	30	28	1.02	94.1182	11	2.353	4.22	No smoking	Low drinking	Active	No	No	0.745	1.53	-0.312535	4.4	No	1	99	26013.6	6503.41
63572	28	Female	Non-Hispanic White	3.67	College graduate or above	Obesity	95.8	20	19	0.69	118.468	8	3.129	4.94	No smoking	Low drinking	Active	No	No	1.095	1.32	-0.0811598	4.5	No	2	92	169979	42494.7
63573	20	Female	Non-Hispanic Black	2.31	Some college or AA degree	Normal weight	71.5	15	9	0.83	117.65	6	1.681	3.47	No smoking	Low drinking	Active	No	No	0.598	1.5	-0.39939	3.6	No	1	96	59551	14887.8
63576	46	Male	Other Hispanic	5	College graduate or above	Overweight	99	34	30	0.98	92.0813	10	3.336	6	Current smoking	Low drinking	Insuffciently active	Yes	No	3.918	0.88	0.648582	5.2	No	1	90	83457.8	20864.5
63593	77	Male	Non-Hispanic White	2.98	Some college or AA degree	Obesity	112.8	21	19	0.74	88.9715	17	3.077	4.91	Quit smoking	Low drinking	Active	No	No	1.106	1.32	-0.0768188	6	No	2	91	185926	46481.6
63602	34	Male	Non-Hispanic Black	1.05	High school graduate	Normal weight	73.8	46	51	0.91	126.992	14	3.801	6.57	No smoking	Low drinking	Active	No	Yes	2.664	1.55	0.235203	4.6	No	2	93	0	0
63607	41	Male	Mexican American	4.77	9-11th grade	Overweight	100.5	17	18	1.07	85.7615	10	3.801	5.4	No smoking	Low drinking	Insuffciently active	Yes	No	1.118	1.09	0.0110153	7	No	1	90	69189	17297.3
63613	30	Male	Other Hispanic	3.98	Some college or AA degree	Normal weight	84.6	20	17	0.94	108.359	9	2.534	4.01	Current smoking	Low drinking	Active	No	No	0.779	1.11	-0.153786	5.2	No	1	93	76739.2	19184.8
63614	58	Female	Non-Hispanic White	0.77	9-11th grade	Overweight	102.4	17	13	0.76	86.4656	26	4.034	5.72	Current smoking	Low drinking	Insuffciently active	No	No	1.321	1.09	0.0834763	7.2	Yes	2	97	70144.9	17536.2
63615	26	Female	Non-Hispanic White	5	College graduate or above	Normal weight	78	29	21	0.69	120.144	10	1.655	3.93	No smoking	Low drinking	Active	No	No	1.05	1.78	-0.229231	4.7	No	1	93	314480	78619.9
63625	23	Female	Mexican American	0.4	Some college or AA degree	Normal weight	82.1	22	12	0.56	131.427	13	2.276	4.11	No smoking	Low drinking	Insuffciently active	No	No	0.497	1.6	-0.507764	3.9	No	3	92	122256	30564.1
63629	36	Female	Other Race	2.16	College graduate or above	Normal weight	76.8	34	39	0.66	113.644	10	2.741	4.76	No smoking	Low drinking	Insuffciently active	No	No	0.474	1.81	-0.5819	4.7	No	3	91	36528.4	9132.1
63633	48	Male	Non-Hispanic Black	4.9	College graduate or above	Obesity	110.2	25	31	1.22	80.7489	18	1.526	2.84	No smoking	Low drinking	Active	Yes	Yes	0.79	0.96	-0.0846441	4.8	No	2	99	25807.6	6451.89
63638	47	Female	Non-Hispanic White	3.4	College graduate or above	Obesity	116	19	18	0.65	105.723	12	2.017	3.36	Quit smoking	Heavy drinking	Active	No	No	1.05	0.85	0.0917704	3.4	No	1	92	298487	74621.7
63642	25	Male	Non-Hispanic Black	0.32	High school graduate	Overweight	96.6	23	31	1.01	119.258	9	4.293	6.39	Quit smoking	Heavy drinking	Active	No	No	1.739	1.29	0.12971	6.6	No	1	93	73577	18394.2
63648	31	Female	Non-Hispanic White	1.55	Some college or AA degree	Obesity	125.3	20	30	0.79	99.7438	14	2.224	4.09	No smoking	Low drinking	Insuffciently active	No	No	0.914	1.45	-0.200422	6.6	Yes	1	101	145340	36335.1
63657	30	Male	Other Race	4.5	College graduate or above	Overweight	103.5	18	22	0.85	116.923	13	3.543	5.02	No smoking	Low drinking	Active	No	No	1.061	0.98	0.0344893	5.5	No	1	97	47122.5	11780.6
63661	46	Female	Non-Hispanic White	0.44	Some college or AA degree	Overweight	97.1	15	15	0.79	89.7687	8	3.853	6.08	Current smoking	Low drinking	Active	Yes	No	1.953	1.32	0.170128	3.7	No	2	91	69784.7	17446.2
63663	42	Female	Mexican American	0.67	Less than 9th grade	Overweight	88.1	16	14	0.46	122.695	11	3.491	5.64	No smoking	Low drinking	Insuffciently active	No	No	0.61	1.86	-0.484183	3.1	No	1	102	0	0
63664	58	Male	Other Race	5	College graduate or above	Overweight	98	19	23	0.79	98.9793	11	4.422	6.98	No smoking	Heavy drinking	Active	Yes	Yes	2.314	1.5	0.188272	4.9	No	2	91	38725.4	9681.35
63665	56	Male	Other Hispanic	2.91	High school graduate	Overweight	102.4	26	32	0.96	88.0015	11	4.629	6.83	No smoking	Low drinking	Insuffciently active	No	No	1.942	1.32	0.167675	7.1	Yes	2	93	53712.2	13428
63669	31	Male	Non-Hispanic White	1.67	College graduate or above	Obesity	99.8	21	34	1	99.8447	11	1.862	3.28	No smoking	Low drinking	Insuffciently active	No	No	0.723	1.09	-0.178288	8.3	Yes	1	90	194416	48604.1
63673	43	Male	Non-Hispanic White	0.97	9-11th grade	Obesity	112.6	20	18	0.81	108.854	13	2.845	5.09	Current smoking	Heavy drinking	Active	Yes	No	1.027	1.78	-0.23885	5.8	No	1	101	268839	67209.7
63684	54	Female	Non-Hispanic Black	2.78	Some college or AA degree	Overweight	99.8	28	22	0.78	99.8828	12	3.879	5.79	No smoking	Low drinking	Insuffciently active	Yes	No	0.903	1.5	-0.220404	5.3	No	2	93	54654.8	13663.7
63685	60	Female	Other Hispanic	0.89	Some college or AA degree	Overweight	87.3	19	20	0.46	108.121	9	3.75	5.69	No smoking	Low drinking	Insuffciently active	No	No	1.4	1.29	0.0355383	3.1	No	3	91	35156.5	8789.13
63689	66	Female	Non-Hispanic White	5	High school graduate	Overweight	102.3	19	21	0.65	92.5137	9	3.879	6.1	Quit smoking	Low drinking	Active	No	No	1.581	1.5	0.0228406	4.3	No	2	98	192349	48087.4
63690	29	Male	Other Race	5	College graduate or above	Normal weight	82.9	20	15	0.88	116.08	10	4.396	6.44	No smoking	Low drinking	Active	No	No	1.558	1.32	0.0719935	3.2	No	1	93	35027	8756.76
63692	22	Female	Non-Hispanic Black	0.6	Some college or AA degree	Normal weight	78.1	19	13	0.73	135.488	6	3.724	5.35	No smoking	Low drinking	Insuffciently active	No	No	0.632	1.34	-0.326388	3.8	No	2	101	0	0
63697	41	Male	Non-Hispanic Black	2.95	College graduate or above	Overweight	92.1	37	23	1.14	92.0668	14	2.819	3.9	No smoking	Low drinking	Active	No	No	0.294	0.96	-0.513924	6.4	No	1	96	51080.2	12770.1
63699	47	Female	Non-Hispanic Black	1.46	Some college or AA degree	Normal weight	82.5	19	13	0.74	111.812	12	3.905	5.74	No smoking	Low drinking	Active	No	No	0.689	1.53	-0.346472	3.6	No	1	99	52351.8	13088
63700	40	Male	Non-Hispanic Black	2.19	High school graduate	Obesity	109	16	16	1.21	86.2709	19	3.233	4.71	No smoking	Low drinking	Active	Yes	Yes	0.768	1.11	-0.159962	5.3	No	1	96	41330.9	10332.7
63701	55	Male	Non-Hispanic White	5	College graduate or above	Overweight	89.4	25	20	1.2	67.667	13	3.026	5.38	No smoking	Low drinking	Active	No	No	3.24	0.88	0.566062	7	No	1	90	310456	77614
63719	21	Male	Non-Hispanic White	0.74	High school graduate	Normal weight	72.9	20	14	0.67	137.351	6	2.483	4.09	Current smoking	Low drinking	Active	No	No	0.655	1.29	-0.294348	5	No	1	94	84858	21214.5
63721	22	Female	Non-Hispanic White	2.43	High school graduate	Normal weight	73	20	16	0.71	120.893	10	1.81	3.54	No smoking	Low drinking	Insuffciently active	No	No	0.892	1.32	-0.170209	4.1	No	1	94	263820	65954.9
63731	51	Male	Other Hispanic	0.03	Less than 9th grade	Overweight	100	19	26	0.74	106.8	12	3.698	6.28	No smoking	Low drinking	Insuffciently active	Yes	Yes	3.026	1.19	0.405322	4.5	No	2	99	47689.8	11922.4
63736	36	Male	Non-Hispanic Black	1.54	High school graduate	Obesity	116.1	30	30	1.16	93.3738	9	3.931	5.61	Current smoking	Heavy drinking	Active	Yes	No	1.456	1.01	0.15884	6.3	No	2	101	114696	28674.1
63741	72	Male	Mexican American	1.39	High school graduate	Overweight	101	43	32	0.91	83.9002	12	3.026	6.23	Quit smoking	Heavy drinking	Insuffciently active	Yes	No	1.005	2.74	-0.435585	5.6	No	3	92	50720.8	12680.2
63744	50	Female	Non-Hispanic White	5	College graduate or above	Normal weight	82.4	26	16	0.77	90.0296	11	2.431	4.34	Current smoking	Low drinking	Active	No	No	0.463	1.71	-0.567415	4.8	No	1	91	0	0
63750	20	Female	Non-Hispanic Black	0.27	Some college or AA degree	Overweight	85.2	11	12	0.64	148.881	9	1.888	4.16	No smoking	Low drinking	Active	No	No	0.361	2.12	-0.768829	3.4	No	1	98	55823.9	13956
63753	33	Male	Mexican American	0.68	High school graduate	Overweight	90	26	33	0.84	115.043	15	4.344	6.13	No smoking	Low drinking	Active	No	No	1.502	1.09	0.139243	6.7	No	1	100	71024.5	17756.1
63761	21	Female	Other Hispanic	2.64	High school graduate	Normal weight	82.7	20	19	0.61	129.588	10	3.155	4.73	No smoking	Low drinking	Active	No	No	0.734	1.24	-0.227726	4.3	No	2	103	90372.7	22593.2
63762	23	Male	Non-Hispanic White	1.15	Some college or AA degree	Overweight	97.2	16	12	0.66	136.274	11	1.733	3.8	No smoking	Low drinking	Active	No	Yes	0.779	1.71	-0.341459	3.5	No	1	92	77289.1	19322.3
63768	64	Male	Other Hispanic	0.7	9-11th grade	Overweight	96.1	24	19	0.98	81.1443	8	3.103	5.07	Quit smoking	Low drinking	Insuffciently active	No	No	2.348	0.88	0.426215	5.4	No	2	90	19260	4814.99
63777	41	Female	Non-Hispanic White	2.69	9-11th grade	Obesity	98.7	21	17	0.51	119.435	17	3.646	5.59	No smoking	Low drinking	Insuffciently active	No	No	1.739	1.14	0.183395	3.8	No	1	95	66997.4	16749.4
63781	63	Female	Other Hispanic	4.48	Some college or AA degree	Obesity	104.2	16	14	0.67	93.5466	20	4.913	6.96	No smoking	Low drinking	Active	Yes	No	1.998	1.14	0.243691	3.8	No	2	93	28016.6	7004.15
63784	40	Female	Mexican American	2.46	Some college or AA degree	Normal weight	91.3	17	14	0.58	115.294	11	3	4.84	No smoking	Low drinking	Active	No	No	0.677	1.53	-0.354103	3.9	No	3	92	75719.2	18929.8
63787	30	Male	Non-Hispanic White	0.81	High school graduate	Normal weight	80.7	19	13	0.85	116.923	9	2.922	4.37	No smoking	Low drinking	Active	No	No	0.598	1.16	-0.287757	4.9	No	1	95	54573.6	13643.4
63802	48	Female	Non-Hispanic Black	3.4	College graduate or above	Obesity	117	21	23	0.68	119.883	8	3.388	4.99	No smoking	Low drinking	Insuffciently active	Yes	No	0.587	1.34	-0.358467	4.8	No	1	99	42097.9	10524.5
63818	40	Female	Non-Hispanic White	0.12	College graduate or above	Obesity	114.6	19	20	0.64	111.62	8	3.646	5.69	No smoking	Low drinking	Insuffciently active	No	No	1.231	1.47	-0.0770593	5.7	No	1	95	80370.2	20092.5
63820	58	Female	Non-Hispanic Black	1.08	Some college or AA degree	Overweight	96.8	18	12	0.65	113.422	6	5.379	7.81	Current smoking	Low drinking	Insuffciently active	No	No	1.885	1.58	0.0766543	5	No	2	100	40206.2	10051.5
63829	42	Female	Non-Hispanic White	3.13	Some college or AA degree	Normal weight	72	25	18	0.64	110.062	7	3.051	4.99	No smoking	Low drinking	Active	No	No	0.847	1.55	-0.262448	4.5	No	2	100	187538	46884.4
63831	23	Female	Non-Hispanic Black	1.5	9-11th grade	Obesity	100.4	23	40	0.68	142.898	8	2.87	5.22	Current smoking	Heavy drinking	Insuffciently active	Yes	No	2.89	1.03	0.448061	5.8	Yes	1	102	42846.1	10711.5
63838	78	Female	Non-Hispanic White	1.34	High school graduate	Obesity	109.7	21	17	0.88	62.9292	8	4.241	6.62	No smoking	Low drinking	Active	No	No	2.202	1.37	0.206097	5.2	No	2	95	57260.1	14315
63841	27	Male	Mexican American	4.76	Some college or AA degree	Obesity	109.8	25	31	0.88	117.723	16	3.026	4.78	Quit smoking	Low drinking	Active	No	No	1.344	1.14	0.0714944	5.2	No	2	102	123486	30871.4
63849	34	Male	Non-Hispanic White	2.96	Some college or AA degree	Obesity	96.3	29	33	1.03	94.3306	13	2.121	3.62	No smoking	Low drinking	Active	No	No	1.513	0.8	0.276749	6.7	No	1	103	157815	39453.7
63853	36	Female	Non-Hispanic White	5	College graduate or above	Normal weight	74.5	19	14	0.8	94.8479	12	3.595	5.74	No smoking	Low drinking	Insuffciently active	No	No	0.677	1.84	-0.434229	4.3	No	2	92	179374	44843.6
63856	20	Female	Non-Hispanic Black	0.13	Some college or AA degree	Normal weight	68.5	22	14	0.7	144.556	5	4.086	6.15	No smoking	Low drinking	Insuffciently active	No	No	0.734	1.73	-0.37235	3.4	No	1	98	0	0
63859	55	Male	Non-Hispanic Black	0.44	High school graduate	Obesity	115	77	112	1.19	79.2235	15	2.353	4.16	Current smoking	Low drinking	Insuffciently active	Yes	No	1.242	1.24	0.000699911	7.3	Yes	2	99	0	0
63860	50	Female	Other Race	3.14	High school graduate	Overweight	90.3	21	17	0.68	101.993	15	4.008	6	No smoking	Low drinking	Active	No	No	0.903	1.58	-0.242969	5.2	No	3	90	262456	65614
63871	45	Female	Non-Hispanic Black	2.37	College graduate or above	Obesity	115.5	18	14	0.66	123.644	7	2.922	4.81	No smoking	Low drinking	Insuffciently active	No	No	0.903	1.47	-0.21163	4.1	No	2	100	43406.6	10851.6
63877	20	Female	Non-Hispanic Black	0.32	Some college or AA degree	Normal weight	64.7	21	15	0.66	147.381	10	2.534	4.55	No smoking	Low drinking	Insuffciently active	No	No	0.339	1.86	-0.739313	3.8	No	2	101	83115.9	20779
63905	23	Male	Other Race	0.73	Some college or AA degree	Normal weight	74.5	22	19	0.95	112.373	9	1.707	3.39	Current smoking	Low drinking	Active	No	No	0.508	1.45	-0.455504	6.1	No	1	102	0	0
63916	34	Male	Non-Hispanic White	0.59	9-11th grade	Obesity	129.5	27	40	0.65	126.935	6	3.698	5.12	Quit smoking	Low drinking	Active	No	Yes	1.163	0.88	0.121097	5.7	No	1	94	47617.4	11904.4
63923	52	Female	Non-Hispanic Black	5	College graduate or above	Obesity	100.5	17	19	0.57	123.528	9	2.457	5.02	Quit smoking	Low drinking	Insuffciently active	No	No	0.858	2.17	-0.402972	3.9	No	2	90	31244.2	7811.04
63924	29	Female	Non-Hispanic Black	0.57	High school graduate	Obesity	130	18	15	0.94	95.0146	6	2.741	4.63	Current smoking	Heavy drinking	Active	No	No	2.326	0.83	0.447532	4.8	No	2	96	40897.2	10224.3
63936	35	Male	Non-Hispanic White	3.67	College graduate or above	Obesity	114	90	157	0.94	104.619	12	2.534	4.37	Current smoking	Low drinking	Insuffciently active	No	No	1.705	1.06	0.206419	5.5	No	2	96	257918	64479.4
63939	66	Male	Non-Hispanic Black	1.32	9-11th grade	Overweight	97.3	28	20	1.06	84.3407	11	3	5.02	Current smoking	Heavy drinking	Insuffciently active	No	No	0.914	1.6	-0.243174	5.7	No	2	95	24233.4	6058.35
63941	53	Female	Other Race	3.24	College graduate or above	Normal weight	78.9	27	19	0.43	116.119	5	4.034	5.82	No smoking	Low drinking	Insuffciently active	Yes	No	1.016	1.32	-0.11368	3.7	No	3	91	48119.8	12030
63942	42	Female	Non-Hispanic White	5	9-11th grade	Normal weight	70.5	24	18	0.61	111.815	14	2.25	4.5	Current smoking	Low drinking	Active	No	No	0.835	1.86	-0.347826	4.1	No	1	95	361376	90343.9
63944	20	Male	Non-Hispanic White	0.31	High school graduate	Obesity	127	23	26	0.71	135.061	13	4.086	5.69	Quit smoking	Low drinking	Insuffciently active	No	No	1.694	0.83	0.309835	8.7	Yes	1	95	85823.8	21455.9
63945	29	Female	Non-Hispanic White	5	College graduate or above	Obesity	97.8	23	19	0.57	125.271	10	2.121	3.93	No smoking	Low drinking	Active	No	No	1.377	1.19	0.063387	5.4	No	2	92	183908	45977
63946	39	Male	Non-Hispanic White	1.22	9-11th grade	Overweight	102.2	36	34	1.14	80.5603	16	4.008	6.7	Current smoking	Low drinking	Active	No	No	3.782	0.96	0.59545	5.9	No	3	91	41170.1	10292.5
63948	50	Female	Non-Hispanic Black	5	High school graduate	Overweight	100	22	15	0.75	107.718	10	4.241	6.8	No smoking	Low drinking	Active	Yes	No	0.937	2.12	-0.354596	5.3	No	1	100	57859.3	14464.8
63954	41	Male	Other Race	1.57	High school graduate	Overweight	93.5	33	35	0.82	109.838	12	2.922	5.02	Quit smoking	Low drinking	Insuffciently active	No	No	2.529	0.93	0.434466	6.1	No	2	91	52114.4	13028.6
63959	41	Male	Non-Hispanic White	1.17	High school graduate	Overweight	96.7	18	14	0.94	100.301	7	3.388	5.95	Current smoking	Low drinking	Active	Yes	No	3.793	0.83	0.659905	2.1	No	1	101	59798.3	14949.6
63960	21	Male	Non-Hispanic Black	1.41	Some college or AA degree	Obesity	138.1	32	56	0.83	145.777	12	2.922	4.34	No smoking	Low drinking	Active	Yes	No	0.723	1.09	-0.178288	6.5	No	1	97	79746.6	19936.7
63966	34	Female	Non-Hispanic Black	0.24	Some college or AA degree	Obesity	124.6	16	15	0.72	126.629	12	2.586	4.37	Current smoking	Low drinking	Active	No	No	0.994	1.32	-0.123188	5	No	1	99	56405.2	14101.3
63967	24	Female	Other Race	1.84	College graduate or above	Normal weight	78.5	14	10	0.57	129.749	5	2.741	4.97	Current smoking	Low drinking	Insuffciently active	No	No	0.779	1.86	-0.377975	5.2	No	2	101	42824.9	10706.2
63977	22	Female	Non-Hispanic Black	1.46	High school graduate	Overweight	86.4	15	10	0.76	129.049	8	1.888	3.49	Current smoking	Heavy drinking	Active	No	No	0.61	1.32	-0.335244	3.3	No	1	99	43353.6	10838.4
63982	69	Female	Non-Hispanic White	2.31	Some college or AA degree	Obesity	122.1	24	25	1.69	30.456	28	1.629	3.8	Current smoking	Low drinking	Insuffciently active	No	No	2.777	0.91	0.484534	4.1	No	1	101	85278.9	21319.7
63984	24	Male	Other Race	2.04	Some college or AA degree	Normal weight	81.1	18	9	1	104.877	9	2.896	4.71	No smoking	Low drinking	Active	No	No	1.027	1.34	-0.115534	6.7	No	3	91	84468.1	21117
63989	53	Female	Other Race	0.92	College graduate or above	Normal weight	80.1	26	10	0.68	99.8663	8	3	4.97	Quit smoking	Low drinking	Insuffciently active	No	No	1.005	1.5	-0.173925	2.4	No	1	101	79924.7	19981.2
63991	44	Female	Non-Hispanic Black	0.27	High school graduate	Overweight	97.9	19	18	1	79.3489	7	4.344	6.44	Current smoking	Low drinking	Insuffciently active	No	No	1.118	1.58	-0.150215	3.7	No	2	97	55439.6	13859.9
63992	44	Male	Non-Hispanic White	0.4	Some college or AA degree	Obesity	137.5	31	25	0.92	100.797	16	2.146	4.32	No smoking	Low drinking	Active	Yes	Yes	2.721	0.93	0.466246	8.6	Yes	2	95	40027.3	10006.8
63997	79	Female	Non-Hispanic White	4.55	Less than 9th grade	Normal weight	90.1	20	19	0.67	83.6019	21	3.517	5.25	Quit smoking	Low drinking	Insuffciently active	No	No	0.723	1.4	-0.28699	4.2	No	1	93	59424.2	14856.1
63999	44	Female	Other Race	3.7	College graduate or above	Normal weight	74.8	16	13	0.72	101.846	11	2.612	4.6	No smoking	Low drinking	Active	No	No	0.768	1.63	-0.326826	4.2	No	1	103	40121	10030.2
64000	31	Male	Non-Hispanic Black	1.33	High school graduate	Obesity	109.2	28	21	0.91	129.696	8	3.284	4.94	No smoking	Low drinking	Active	No	No	0.948	1.22	-0.109551	5.6	No	2	90	60615.8	15153.9
64021	62	Female	Mexican American	4.42	College graduate or above	Obesity	103.2	33	29	0.81	77.8369	9	3.517	5.43	No smoking	Low drinking	Active	No	No	1.671	1.14	0.166072	4.5	No	1	102	34369.4	8592.34
64024	62	Female	Non-Hispanic White	1.71	Some college or AA degree	Obesity	135.8	17	13	0.73	88.2646	13	3.569	5.74	No smoking	Heavy drinking	Active	No	No	0.655	1.86	-0.453272	4.7	No	1	94	201462	50365.6
64025	31	Male	Non-Hispanic White	5	College graduate or above	Overweight	93.7	57	41	1.04	95.2208	20	3.543	5.43	Quit smoking	Low drinking	Active	No	No	0.835	1.5	-0.254405	7.7	Yes	2	92	207972	51993
64029	22	Male	Mexican American	1.53	High school graduate	Obesity	105.4	19	20	1.43	69.0209	7	3.465	5.38	Current smoking	Low drinking	Active	No	No	1.389	1.27	0.0388985	8.1	Yes	2	98	78045.3	19511.3
64032	46	Male	Mexican American	4.48	Some college or AA degree	Overweight	99	22	46	0.88	103.014	18	3.439	5.04	No smoking	Low drinking	Active	No	No	1.389	0.96	0.160431	6.2	No	1	103	68553.5	17138.4
64037	28	Male	Other Race	5	College graduate or above	Overweight	97.2	21	23	0.9	115.824	11	3	4.78	No smoking	Low drinking	Insuffciently active	No	No	1.411	1.14	0.0926222	5.5	No	2	95	27939.6	6984.91
64042	39	Male	Non-Hispanic White	1.16	9-11th grade	Overweight	92.5	28	32	1.2	75.7162	12	2.922	4.86	No smoking	Heavy drinking	Active	No	No	2.224	0.93	0.378652	8.4	Yes	2	94	40697.7	10174.4
64046	39	Female	Non-Hispanic Black	0.81	9-11th grade	Obesity	112.1	21	25	0.74	118.275	9	2.457	4.4	Current smoking	Heavy drinking	Active	No	No	2.224	0.93	0.378652	6.2	Yes	2	91	82178	20544.5
64047	34	Female	Non-Hispanic White	2.42	Some college or AA degree	Obesity	95	17	15	0.6	118.923	8	3.75	5.43	No smoking	Low drinking	Insuffciently active	No	No	0.734	1.34	-0.261409	5.1	No	1	102	124148	31037
64055	59	Female	Non-Hispanic Black	1.02	High school graduate	Obesity	116.1	24	23	0.73	104.477	12	4.681	7.32	No smoking	Low drinking	Insuffciently active	Yes	No	2.721	1.4	0.288601	7.5	Yes	1	96	34840	8710
64059	68	Female	Non-Hispanic Black	0.22	High school graduate	Normal weight	90.2	22	17	0.8	87.7985	12	4.008	6.18	Current smoking	Low drinking	Active	Yes	No	1.716	1.4	0.0883892	4.9	No	2	97	56553	14138.2
64065	46	Male	Non-Hispanic White	5	Some college or AA degree	Overweight	105.6	29	25	0.96	94.4056	18	3.569	5.35	No smoking	Low drinking	Active	Yes	No	0.79	1.42	-0.254661	4.6	No	1	93	208021	52005.3
64072	50	Female	Mexican American	0.89	Less than 9th grade	Obesity	110	19	21	0.57	108.09	17	2.224	4.22	No smoking	Low drinking	Active	No	No	1.344	1.37	-0.0083213	4.1	No	3	91	51745	12936.2
64086	45	Female	Other Race	4.1	College graduate or above	Normal weight	74.8	12	11	0.74	97.8375	13	2.483	4.84	No smoking	Low drinking	Insuffciently active	Yes	No	0.982	1.91	-0.288922	4	No	1	96	60156.5	15039.1
64089	54	Female	Other Race	5	College graduate or above	Obesity	114.3	18	17	1.11	56.2541	12	3.31	5.53	No smoking	Low drinking	Active	Yes	No	0.519	1.99	-0.583686	4.5	No	1	96	37889.6	9472.4
64095	37	Male	Non-Hispanic White	4.93	College graduate or above	Obesity	106.2	28	38	1.22	75.2682	11	4.758	6.75	No smoking	Low drinking	Active	No	No	1.671	1.22	0.136617	5.2	No	2	102	249102	62275.5
64111	33	Female	Non-Hispanic Black	0.14	9-11th grade	Obesity	112	28	20	0.87	101.443	6	3.129	4.63	Current smoking	Low drinking	Insuffciently active	No	No	0.881	1.09	-0.0924506	4.6	No	2	90	67991.4	16997.8
64120	77	Male	Other Hispanic	3.33	Less than 9th grade	Obesity	115.5	22	16	1.05	68.1354	12	3.103	4.53	Current smoking	Heavy drinking	Insuffciently active	No	No	1.253	0.85	0.168532	8.1	Yes	1	90	30309.9	7577.48
64130	69	Male	Other Race	0.37	9-11th grade	Normal weight	97	20	16	0.66	98.6457	12	1.5	3.18	Quit smoking	Low drinking	Insuffciently active	Yes	Yes	1.468	1.01	0.162405	6.2	No	1	92	35944.4	8986.11
64133	36	Female	Non-Hispanic White	2.17	College graduate or above	Normal weight	78.8	18	11	0.58	118.579	5	2.276	4.53	Quit smoking	Low drinking	Insuffciently active	No	No	1.592	1.53	0.0172516	5	No	2	95	134058	33514.6
64139	32	Female	Other Hispanic	0.67	9-11th grade	Overweight	80	19	15	0.68	115.74	10	2.922	4.42	No smoking	Low drinking	Insuffciently active	No	No	0.756	1.16	-0.185936	3.6	No	2	97	87097.5	21774.4
64147	34	Female	Mexican American	0.51	Less than 9th grade	Overweight	86.4	18	13	0.5	126.275	9	2.974	4.71	No smoking	Low drinking	Active	No	No	0.847	1.34	-0.199221	2.8	No	3	92	108984	27246.1
64158	27	Male	Non-Hispanic Black	3.67	Some college or AA degree	Overweight	92.5	30	26	1.06	110.922	9	3.543	5.48	Current smoking	Low drinking	Active	No	No	1.016	1.47	-0.160424	7.1	Yes	2	97	58942.3	14735.6
64161	51	Female	Non-Hispanic Black	5	College graduate or above	Obesity	144.4	20	12	0.67	117.956	11	2.534	4.65	Quit smoking	Low drinking	Insuffciently active	Yes	Yes	0.621	1.84	-0.471726	6.4	Yes	1	96	38934.3	9733.57
64167	21	Female	Other Race	0.14	Some college or AA degree	Normal weight	65.6	18	13	0.59	131.017	7	1.655	3.72	No smoking	Low drinking	Insuffciently active	No	No	0.847	1.68	-0.297426	3.9	No	2	101	40739.2	10184.8
64179	52	Male	Mexican American	1.63	Less than 9th grade	Obesity	106.4	23	35	0.78	103.782	9	2.379	4.91	No smoking	Low drinking	Active	No	Yes	3.76	0.8	0.672098	5.3	No	2	98	56134	14033.5
64180	31	Female	Other Hispanic	2.6	Some college or AA degree	Overweight	78.7	21	18	0.77	102.884	11	2.353	4.78	No smoking	Low drinking	Insuffciently active	No	No	0.869	2.04	-0.37061	3.4	No	2	91	96127.8	24032
64191	72	Male	Other Hispanic	0.99	High school graduate	Overweight	109	18	13	1.11	65.9855	6	2.741	4.45	Quit smoking	Heavy drinking	Insuffciently active	Yes	No	0.982	1.27	-0.111692	4.1	No	2	93	29788.5	7447.13
64198	76	Female	Non-Hispanic Black	0.92	High school graduate	Obesity	104.8	11	11	0.56	104.973	10	3.543	5.17	Quit smoking	Low drinking	Insuffciently active	No	Yes	0.948	1.19	-0.0987386	6.6	Yes	2	90	32503.5	8125.88
64203	35	Male	Non-Hispanic White	0.47	9-11th grade	Overweight	98.7	30	35	0.61	129.38	13	2.586	4.6	Current smoking	Low drinking	Active	No	No	0.553	1.76	-0.502788	4.5	No	1	101	37734.8	9433.69
64213	37	Male	Mexican American	2.83	9-11th grade	Obesity	127	14	27	0.92	105.877	10	3.491	5.17	No smoking	Low drinking	Insuffciently active	No	No	1.174	1.14	0.0127632	7.2	Yes	2	94	81386.3	20346.6
64222	39	Male	Non-Hispanic White	3.51	College graduate or above	Normal weight	92.1	23	22	1.12	82.3028	18	3.465	5.4	No smoking	Low drinking	Active	No	No	1.569	1.22	0.109263	7.5	Yes	3	91	271930	67982.4
64234	29	Male	Mexican American	3.92	College graduate or above	Obesity	127.5	149	155	0.93	110.543	15	3.517	5.07	No smoking	Low drinking	Active	No	No	0.745	1.22	-0.214204	8.8	Yes	2	102	116552	29138
64235	56	Female	Mexican American	0.95	Less than 9th grade	Obesity	99.5	25	23	0.62	100.801	17	4.163	5.84	No smoking	Low drinking	Insuffciently active	No	No	1.626	0.93	0.242638	4.7	No	2	94	52965.7	13241.4
64244	40	Female	Non-Hispanic White	0.61	College graduate or above	Normal weight	80.2	19	17	0.67	109.95	10	2.612	4.6	Quit smoking	Low drinking	Insuffciently active	No	No	0.565	1.73	-0.485998	3.2	No	1	99	69631.6	17407.9
64247	42	Male	Mexican American	0.87	Less than 9th grade	Normal weight	85.4	25	32	0.77	111.927	18	1.526	3.21	Quit smoking	Low drinking	Active	No	No	1.287	1.09	0.072152	6.8	No	1	92	93307.2	23326.8
64248	38	Female	Non-Hispanic White	5	College graduate or above	Normal weight	87.2	16	12	0.99	72.2835	12	2.508	4.73	Quit smoking	Low drinking	Active	No	No	0.734	1.89	-0.410766	5.1	No	2	99	157164	39291
64252	61	Male	Other Hispanic	0.89	High school graduate	Overweight	95.2	26	33	0.63	106.362	10	3.957	6.54	Current smoking	Low drinking	Active	Yes	No	1.682	1.81	-0.0318526	3.6	No	3	91	20487.2	5121.79
64261	67	Male	Other Race	5	College graduate or above	Normal weight	91.6	21	17	0.67	99.425	13	4.448	6.13	No smoking	Low drinking	Active	Yes	No	1.298	1.09	0.0758482	4.3	No	2	102	28378	7094.49
64263	62	Female	Mexican American	1.7	College graduate or above	Overweight	78.3	18	14	0.68	93.748	16	3.362	5.53	No smoking	Low drinking	Insuffciently active	Yes	No	1.253	1.6	-0.106169	3.5	No	2	97	21111	5277.76
64266	31	Male	Non-Hispanic White	5	College graduate or above	Overweight	95.6	26	28	1.43	64.7924	25	3.233	4.73	No smoking	Low drinking	Active	No	No	0.734	1.16	-0.198762	5.2	No	2	99	220586	55146.6
64270	47	Female	Other Race	1.15	Some college or AA degree	Obesity	123.5	24	30	0.81	86.4862	14	4.034	6.31	Current smoking	Heavy drinking	Insuffciently active	No	No	1.942	1.4	0.142121	6.2	Yes	1	101	66022.3	16505.6
64281	44	Male	Other Hispanic	3.52	College graduate or above	Obesity	119.7	31	41	0.8	108.645	12	3.129	4.89	No smoking	Low drinking	Active	No	No	1.434	1.11	0.111226	6	No	2	93	72600.8	18150.2
64286	56	Female	Other Race	5	College graduate or above	Normal weight	85.8	25	17	0.67	98.2615	13	3.077	5.28	No smoking	Low drinking	Active	No	No	1.095	1.71	-0.193582	3.8	No	1	103	0	0
64290	65	Female	Non-Hispanic Black	2.07	College graduate or above	Obesity	122.5	17	14	0.75	96.9451	13	2.689	4.42	No smoking	Low drinking	Active	No	No	0.519	1.5	-0.460924	6.1	Yes	1	99	38116.5	9529.12
64298	68	Female	Non-Hispanic Black	4.76	Some college or AA degree	Obesity	106.2	17	14	0.75	94.9235	13	4.888	7.09	No smoking	Low drinking	Insuffciently active	Yes	No	1.129	1.68	-0.172615	7	Yes	2	99	41583.6	10395.9
64309	78	Female	Non-Hispanic White	2.04	High school graduate	Obesity	111.6	21	21	0.55	89.8393	17	3.595	5.48	No smoking	Low drinking	Insuffciently active	Yes	No	1.648	1.14	0.160052	4.2	No	1	99	0	0
64315	52	Female	Non-Hispanic White	1.31	9-11th grade	Normal weight	91	18	11	0.82	82.2717	13	3.388	5.51	No smoking	Low drinking	Active	No	No	1.4	1.47	-0.0211893	5.5	No	1	101	366629	91657.3
64325	44	Male	Non-Hispanic White	4.16	High school graduate	Overweight	105.3	21	26	0.97	94.5493	13	3.672	5.61	No smoking	Heavy drinking	Active	Yes	No	1.377	1.32	0.01836	6.2	No	2	98	217029	54257.2
64326	29	Male	Non-Hispanic White	5	College graduate or above	Normal weight	77	29	20	0.93	110.543	18	2.431	4.29	No smoking	Low drinking	Active	No	No	0.508	1.63	-0.506324	5.8	No	2	92	217895	54473.8
64328	78	Male	Mexican American	0.56	Less than 9th grade	Normal weight	77	18	14	0.88	82.2757	21	2.664	4.58	Quit smoking	Low drinking	Insuffciently active	No	No	0.7	1.6	-0.359022	5.2	No	2	94	29014.7	7253.68
64329	80	Male	Non-Hispanic White	4.27	Some college or AA degree	Obesity	128.5	26	18	0.93	77.2578	19	3.051	4.53	Quit smoking	Low drinking	Insuffciently active	No	No	0.519	1.24	-0.378254	5.3	No	1	91	84834.1	21208.5
64333	46	Male	Other Race	1.84	High school graduate	Overweight	86.3	21	22	0.81	106.584	13	2.948	5.38	No smoking	Low drinking	Active	No	No	1.964	1.53	0.10845	3.8	No	2	96	46640.5	11660.1
64335	27	Female	Non-Hispanic White	0.88	9-11th grade	Normal weight	73.1	16	12	0.55	128.545	7	3.233	5.02	Current smoking	Heavy drinking	Insuffciently active	No	No	1.468	1.11	0.121403	2.9	No	1	98	108462	27115.6
64336	31	Male	Non-Hispanic White	1.21	9-11th grade	Obesity	112	22	25	0.75	122.233	11	2.172	3.67	Current smoking	Heavy drinking	Active	No	No	0.881	1.09	-0.0924506	6.8	No	1	94	49433.8	12358.4
64343	63	Male	Non-Hispanic White	4.2	Less than 9th grade	Obesity	108	21	14	0.68	101.638	12	2.069	4.14	Quit smoking	Low drinking	Insuffciently active	Yes	Yes	1.964	1.16	0.228683	5	No	2	91	191652	47912.9
64345	21	Male	Other Race	0.18	Some college or AA degree	Normal weight	80.7	29	18	1.01	105.83	15	2.508	4.22	No smoking	Low drinking	Active	No	No	0.914	1.29	-0.149644	5.3	No	2	92	51544.1	12886
64349	24	Female	Other Race	4.62	College graduate or above	Normal weight	72.9	18	14	0.69	121.844	11	1.422	3.21	No smoking	Low drinking	Insuffciently active	No	No	0.418	1.6	-0.582944	3.6	No	2	92	27613.8	6903.46
64364	80	Female	Non-Hispanic White	2.16	High school graduate	Normal weight	76.8	21	16	0.67	83.0167	12	3.258	5.79	Quit smoking	Low drinking	Insuffciently active	No	No	0.824	2.15	-0.416511	4.2	No	1	99	105544	26386
64367	39	Female	Other Race	5	College graduate or above	Normal weight	79.8	20	18	0.68	110.187	12	3.569	5.4	No smoking	Low drinking	Active	No	No	1.535	1.14	0.129204	6.6	Yes	1	97	58100.1	14525
64368	70	Male	Non-Hispanic Black	0.77	Less than 9th grade	Normal weight	95.6	20	19	1.25	67.1839	13	1.448	2.82	Quit smoking	Low drinking	Insuffciently active	Yes	Yes	0.734	1.03	-0.147141	5.3	No	2	100	0	0
64370	25	Male	Non-Hispanic White	1.25	Some college or AA degree	Normal weight	75.9	19	21	0.8	124.158	14	2.741	4.63	No smoking	Low drinking	Active	No	No	1.016	1.42	-0.145395	4.2	No	2	93	70016.8	17504.2
64379	20	Female	Non-Hispanic Black	1.15	Some college or AA degree	Overweight	77.7	22	17	0.75	132.987	8	3.62	6.03	No smoking	Low drinking	Insuffciently active	No	No	0.847	2.02	-0.377468	3.5	No	2	101	77931.1	19482.8
64381	61	Female	Non-Hispanic White	5	College graduate or above	Normal weight	87.4	25	20	0.68	94.4089	19	2.379	4.29	No smoking	Low drinking	Active	No	No	0.813	1.55	-0.280241	5.6	No	2	94	309585	77396.4
64382	24	Male	Other Race	0.22	Some college or AA degree	Normal weight	68.2	19	22	0.81	124.396	9	2.664	4.68	No smoking	Low drinking	Active	No	No	1.061	1.53	-0.158976	5.5	No	2	101	33234.4	8308.59
64383	26	Female	Non-Hispanic Black	2.86	Some college or AA degree	Obesity	107.6	16	14	0.97	93.4216	11	2.069	4.03	No smoking	Low drinking	Active	No	No	2.224	0.96	0.364864	5.7	No	1	99	42798.8	10699.7
64390	45	Female	Non-Hispanic Black	0.78	High school graduate	Obesity	100.9	16	12	0.5	135.47	10	2.896	4.68	Current smoking	Low drinking	Active	Yes	No	1.355	1.16	0.0674813	3.2	No	2	99	39372.4	9843.1
64391	26	Female	Other Hispanic	2.75	College graduate or above	Normal weight	78.2	22	15	0.79	103.309	13	1.784	3.67	No smoking	Low drinking	Active	No	No	0.485	1.66	-0.534366	4.2	No	1	99	95620.4	23905.1
64396	51	Female	Non-Hispanic White	5	High school graduate	Overweight	93.4	17	15	0.79	86.6704	13	2.896	4.5	No smoking	Low drinking	Active	Yes	No	0.858	1.22	-0.152873	3.1	No	1	94	342731	85682.8
64399	45	Female	Non-Hispanic White	0.95	College graduate or above	Overweight	84.8	23	12	0.79	90.4015	16	3.517	5.97	No smoking	Heavy drinking	Insuffciently active	No	No	1.027	1.99	-0.287283	5.4	No	2	94	80971.9	20243
64417	20	Female	Non-Hispanic White	5	Some college or AA degree	Normal weight	77.8	33	39	0.77	111.15	11	2.327	4.06	No smoking	Low drinking	Active	No	No	0.655	1.42	-0.336047	4.9	No	1	98	307422	76855.6
64419	63	Female	Mexican American	1.26	Less than 9th grade	Obesity	125.9	16	19	0.7	92.2082	12	3.129	5.3	Quit smoking	Low drinking	Insuffciently active	Yes	Yes	1.829	1.34	0.135109	6.5	Yes	3	92	43259	10814.7
64427	37	Male	Non-Hispanic White	5	College graduate or above	Obesity	121.2	15	21	0.88	109.737	19	1.836	3.65	No smoking	Heavy drinking	Active	No	No	0.723	1.47	-0.308179	6.5	No	2	101	239271	59817.8
64436	34	Female	Other Hispanic	3.45	College graduate or above	Overweight	95.2	17	13	0.66	115.252	8	2.922	5.15	No smoking	Low drinking	Active	No	No	1.784	1.4	0.105267	4.8	No	2	90	68293.9	17073.5
64437	21	Female	Non-Hispanic Black	0.33	Less than 9th grade	Overweight	97.1	15	13	0.77	127.921	9	2.172	3.7	Current smoking	Low drinking	Insuffciently active	No	No	0.621	1.24	-0.30033	6.1	Yes	2	95	64732	16183
64439	53	Male	Non-Hispanic White	5	Some college or AA degree	Overweight	97.3	27	34	1.06	79.7285	14	4.344	7.29	No smoking	Low drinking	Active	Yes	No	4.098	1.06	0.587266	7.6	Yes	2	98	306817	76704.2
64447	41	Female	Non-Hispanic White	0.58	High school graduate	Normal weight	85	15	11	0.8	91.5743	7	2.87	4.81	Current smoking	Low drinking	Insuffciently active	No	No	1.897	1.06	0.252761	4.3	No	1	101	0	0
64459	55	Female	Non-Hispanic White	4.49	High school graduate	Obesity	138.5	12	14	1.66	34.3391	29	1.836	3.52	No smoking	Low drinking	Active	No	Yes	0.881	1.27	-0.158828	7.3	Yes	2	95	0	0
64463	80	Female	Non-Hispanic White	3.17	9-11th grade	Normal weight	86.7	22	17	0.72	79.0889	15	3.103	5.2	No smoking	Low drinking	Active	No	No	0.903	1.68	-0.269622	5.5	No	1	98	117114	29278.5
64471	37	Female	Non-Hispanic White	5	College graduate or above	Overweight	85.5	15	11	0.67	112.292	15	3.672	5.97	No smoking	Low drinking	Active	No	No	0.61	2.02	-0.520022	3.8	No	2	92	139221	34805.3
64473	79	Male	Non-Hispanic Black	2.04	High school graduate	Obesity	100	32	26	1.17	68.3181	18	2.483	4.29	No smoking	Low drinking	Active	Yes	Yes	0.756	1.47	-0.288796	8	Yes	2	101	31518.5	7879.61
64474	40	Male	Non-Hispanic Black	5	Some college or AA degree	Obesity	107	34	36	1.06	101.241	8	4.086	6.13	No smoking	Low drinking	Active	Yes	No	1.321	1.45	-0.0404652	4.7	No	1	97	64809.3	16202.3
64475	62	Male	Other Hispanic	3.21	High school graduate	Overweight	94.7	18	16	0.9	91.2163	15	3.207	4.91	Quit smoking	Low drinking	Active	Yes	Yes	0.847	1.32	-0.192691	4.6	No	3	90	16290	4072.51
64485	32	Male	Other Hispanic	0.39	Less than 9th grade	Obesity	111.5	22	28	1.04	94.5542	11	3.491	5.12	No smoking	Low drinking	Active	No	No	1.648	0.88	0.272475	3.9	No	1	100	78780.5	19695.1
64488	39	Female	Non-Hispanic Black	1.09	High school graduate	Obesity	90.1	18	14	0.6	133.075	12	3.543	5.53	No smoking	Low drinking	Insuffciently active	No	No	0.655	1.68	-0.409068	5	No	1	93	108069	27017.3
64498	47	Female	Other Race	5	College graduate or above	Normal weight	79.2	26	24	0.57	110.392	12	2.845	5.2	No smoking	Low drinking	Active	No	No	0.779	1.99	-0.407316	2.6	No	3	91	44871.9	11218
64500	29	Female	Non-Hispanic White	5	College graduate or above	Normal weight	72.3	29	23	0.83	95.2913	7	2.353	4.91	Quit smoking	Heavy drinking	Active	No	No	0.7	2.25	-0.507084	3	No	2	92	238976	59744
64504	57	Female	Non-Hispanic Black	1.34	College graduate or above	Overweight	84.5	46	37	0.68	112.538	10	3	5.09	Current smoking	Heavy drinking	Insuffciently active	Yes	No	0.937	1.66	-0.248368	5.8	Yes	2	99	37116.8	9279.2
64524	28	Male	Non-Hispanic White	0.72	Some college or AA degree	Normal weight	79.2	35	71	0.93	111.322	18	1.758	3.47	No smoking	Low drinking	Active	Yes	No	1.344	1.09	0.0909728	5.7	No	2	93	0	0
64525	21	Female	Non-Hispanic White	1.47	Some college or AA degree	Normal weight	70	27	25	0.8	105.387	14	2.922	4.91	No smoking	Low drinking	Active	No	No	1.129	1.47	-0.114623	3.1	No	1	94	103368	25842
64526	49	Female	Non-Hispanic White	1.95	College graduate or above	Obesity	125.7	25	34	0.73	96.7044	13	3.646	5.59	No smoking	Low drinking	Insuffciently active	Yes	No	1.987	1.03	0.285361	3.8	No	1	100	335315	83828.8
64532	43	Female	Non-Hispanic Black	4.9	College graduate or above	Overweight	92.8	24	15	0.86	95.8921	12	1.758	3.52	No smoking	Low drinking	Insuffciently active	Yes	No	0.689	1.45	-0.323149	4.6	No	2	99	33261.3	8315.32
64558	62	Male	Non-Hispanic Black	3.93	Some college or AA degree	Overweight	107.3	18	19	0.77	112.72	9	2.043	3.47	Quit smoking	Heavy drinking	Active	Yes	No	0.655	1.11	-0.229082	4.4	No	1	97	29060.4	7265.09
64567	37	Male	Other Hispanic	4.34	College graduate or above	Normal weight	91	27	30	0.86	110.779	16	3.543	5.46	Quit smoking	Low drinking	Active	No	No	1.919	1.03	0.270238	6.4	No	1	100	74910.5	18727.6
64584	41	Male	Other Race	5	College graduate or above	Normal weight	88.2	25	37	0.95	99.0261	13	3.439	5.51	No smoking	Low drinking	Active	No	No	0.96	1.63	-0.229916	7.3	Yes	2	103	27936.5	6984.12
64591	51	Male	Non-Hispanic Black	1.22	9-11th grade	Overweight	92.4	19	18	0.9	114.213	19	4.784	6.34	Quit smoking	Low drinking	Insuffciently active	Yes	No	0.666	1.24	-0.269947	7.5	Yes	3	92	61638.9	15409.7
64592	29	Female	Mexican American	2.1	High school graduate	Obesity	97.7	40	46	0.6	123.174	10	2.431	4.09	No smoking	Low drinking	Insuffciently active	No	No	1.592	0.93	0.23346	4.6	No	1	91	119806	29951.6
64602	59	Female	Mexican American	5	Some college or AA degree	Normal weight	84.3	21	19	0.67	96.2124	8	4.913	7.55	Quit smoking	Low drinking	Active	No	No	2.71	1.4	0.286841	4.4	No	2	94	46958.5	11739.6
64603	40	Female	Other Race	4.77	College graduate or above	Normal weight	88.4	17	12	0.79	93.6331	7	2.819	4.97	No smoking	Low drinking	Active	No	No	0.903	1.73	-0.282358	3.7	No	1	97	60149.9	15037.5
64606	59	Female	Other Hispanic	1.32	Some college or AA degree	Obesity	129.3	22	20	0.7	94.8359	11	3.077	5.48	Current smoking	Heavy drinking	Insuffciently active	No	Yes	1.671	1.63	0.0107888	5	No	2	93	57041.6	14260.4
64617	60	Male	Other Hispanic	5	Some college or AA degree	Obesity	104.4	23	29	0.91	91.2793	27	3.026	4.58	No smoking	Low drinking	Active	Yes	No	0.768	1.19	-0.190186	5.4	No	2	99	18886.3	4721.57
64620	36	Male	Other Race	0.89	College graduate or above	Normal weight	78.8	157	55	0.73	119.333	12	6.491	9.93	Current smoking	Low drinking	Active	No	No	2.032	2.51	-0.09175	4	No	3	90	30426.6	7606.66
64621	38	Male	Other Hispanic	4.71	College graduate or above	Overweight	104	27	43	0.81	112.745	9	4.086	6.23	Quit smoking	Heavy drinking	Active	Yes	No	2.179	1.14	0.281352	5.5	No	1	100	73210.3	18302.6
64625	69	Male	Non-Hispanic Black	1.39	9-11th grade	Overweight	95.8	20	16	1.02	86.5132	8	2.172	3.93	No smoking	Heavy drinking	Active	Yes	Yes	0.881	1.34	-0.182129	4	No	1	96	19142.3	4785.59
64632	21	Male	Other Hispanic	4.63	High school graduate	Obesity	101.6	18	20	1.07	98.6978	9	1.422	2.82	Current smoking	Low drinking	Active	Yes	No	0.824	1.01	-0.0883942	7.2	Yes	2	91	103756	25939.1
64646	80	Male	Non-Hispanic White	2.68	Some college or AA degree	Overweight	95	38	33	1.08	64.4806	14	1.784	3.31	Quit smoking	Low drinking	Insuffciently active	Yes	No	1.434	0.88	0.212066	6.2	No	1	91	77515.8	19379
64648	36	Male	Mexican American	5	College graduate or above	Normal weight	74.2	20	19	0.95	102.566	13	2.353	4.19	No smoking	Low drinking	Active	No	No	0.756	1.5	-0.297569	4.2	No	1	103	71345.6	17836.4
64651	58	Male	Non-Hispanic White	1.24	Some college or AA degree	Obesity	111.3	28	24	0.66	106.57	14	2.069	3.44	Quit smoking	Heavy drinking	Active	No	No	0.858	0.98	-0.0577388	6.8	No	3	91	62895.8	15724
64661	29	Male	Other Hispanic	2.24	High school graduate	Normal weight	85.5	64	98	0.97	105.056	10	2.974	4.24	Current smoking	Low drinking	Active	No	No	1.163	0.72	0.208247	5	No	2	90	71505.8	17876.4
64663	33	Female	Other Race	0.81	Some college or AA degree	Obesity	102.8	19	19	0.85	90.0219	11	2.87	4.42	Current smoking	Low drinking	Insuffciently active	No	No	0.847	1.16	-0.136575	4.6	No	3	92	43869	10967.2
64664	48	Female	Non-Hispanic White	1.26	College graduate or above	Obesity	105	18	15	0.75	94.2552	8	2.664	4.32	No smoking	Low drinking	Active	Yes	No	0.756	1.32	-0.242052	3.8	No	1	98	97343.6	24335.9
64672	22	Male	Non-Hispanic Black	1.38	Some college or AA degree	Overweight	79.6	42	48	1.14	105.212	15	1.422	2.07	No smoking	Heavy drinking	Active	No	No	0.644	0.36	0.252583	2.7	No	2	100	60518.1	15129.5
64674	39	Female	Mexican American	1.74	Less than 9th grade	Overweight	85	20	12	1.04	67.6266	10	3.827	6.1	No smoking	Low drinking	Active	No	No	0.881	1.86	-0.324537	4.5	No	1	100	96847.9	24212
64679	38	Female	Other Race	1.57	9-11th grade	Overweight	77	17	14	0.65	112.623	8	2.948	4.78	No smoking	Low drinking	Active	Yes	No	0.7	1.53	-0.339593	4.5	No	1	91	43629.8	10907.4
64682	42	Male	Non-Hispanic White	2.96	High school graduate	Obesity	107.2	22	36	0.74	113.77	13	3.75	5.82	No smoking	Low drinking	Active	Yes	No	2.168	1.09	0.298633	6.4	No	1	94	329710	82427.5
64687	24	Female	Non-Hispanic Black	0.56	Some college or AA degree	Overweight	86.8	19	18	0.81	117.814	14	2.534	4.24	No smoking	Low drinking	Insuffciently active	No	No	1.027	1.24	-0.0818512	5.4	No	2	93	47119.7	11779.9
64689	42	Female	Mexican American	0.79	9-11th grade	Overweight	85.6	30	12	0.67	108.416	11	3.569	5.66	No smoking	Low drinking	Insuffciently active	No	No	1.637	1.34	0.0869439	2.7	No	2	103	61044.9	15261.2
64695	38	Female	Other Race	3.47	College graduate or above	Normal weight	79.6	20	17	0.79	94.9578	8	2.198	3.72	No smoking	Low drinking	Active	No	No	0.587	1.27	-0.335166	3.4	No	3	90	28312	7077.99
64703	22	Female	Other Hispanic	1.19	Some college or AA degree	Overweight	90	21	11	0.62	127.994	13	1.345	3.18	Quit smoking	Low drinking	Active	No	No	0.531	1.6	-0.479025	3.5	No	2	90	82529.9	20632.5
64706	20	Female	Non-Hispanic Black	1.47	Some college or AA degree	Obesity	100	21	12	0.69	145.242	10	2.353	3.85	No smoking	Low drinking	Insuffciently active	No	No	0.734	1.16	-0.198762	4.6	No	2	93	44898.9	11224.7
64720	29	Male	Non-Hispanic Black	1.61	College graduate or above	Normal weight	74.2	13	13	0.83	137.811	9	2.948	4.76	Current smoking	Heavy drinking	Active	No	Yes	1.897	0.93	0.309584	3.6	No	1	100	53909.9	13477.5
64722	33	Female	Mexican American	1.33	Less than 9th grade	Overweight	75	13	13	0.5	127.165	10	2.638	4.09	No smoking	Low drinking	Insuffciently active	No	No	0.677	1.14	-0.226316	3.4	No	2	102	86716.3	21679.1
64725	39	Female	Non-Hispanic White	4.48	College graduate or above	Obesity	110.4	20	19	0.74	102.049	10	3.698	5.64	No smoking	Low drinking	Active	No	No	0.835	1.55	-0.268645	4.6	No	2	91	214706	53676.5
64726	55	Male	Non-Hispanic Black	1.85	9-11th grade	Overweight	101.2	19	13	1.17	80.8637	10	1.629	3.72	Quit smoking	Heavy drinking	Active	No	No	1.005	1.63	-0.210022	6.2	No	2	95	56759.5	14189.9
64734	68	Female	Non-Hispanic Black	1.32	Some college or AA degree	Obesity	111.6	20	20	0.72	99.7259	10	3.491	5.69	Current smoking	Low drinking	Insuffciently active	Yes	No	1.592	1.47	0.0346257	3.9	No	2	95	46653	11663.2
64739	21	Female	Non-Hispanic Black	5	Some college or AA degree	Obesity	90.8	16	14	1.05	87.9205	10	3.776	5.72	No smoking	Low drinking	Active	No	No	0.666	1.63	-0.388713	3.9	No	1	97	0	0
64742	56	Male	Non-Hispanic Black	1.74	High school graduate	Obesity	116.8	39	26	1.26	73.4162	9	2.56	3.93	No smoking	Low drinking	Active	No	Yes	0.869	0.98	-0.0522063	5.7	No	2	100	45667.5	11416.9
64746	29	Male	Non-Hispanic Black	4.34	College graduate or above	Obesity	102.3	23	29	0.88	134.537	7	2.146	3.9	Current smoking	Low drinking	Active	No	No	1.434	1.11	0.111226	5.6	No	2	99	57867.8	14467
64759	80	Male	Non-Hispanic White	1.63	Less than 9th grade	Normal weight	101.8	26	19	1.14	60.4005	15	3.698	5.84	Quit smoking	Low drinking	Insuffciently active	Yes	No	2.563	0.98	0.417523	7.2	Yes	2	101	127654	31913.5
64765	32	Male	Non-Hispanic White	1.55	9-11th grade	Obesity	108.6	27	29	0.98	101.597	14	3.62	5.56	No smoking	Low drinking	Active	No	No	0.96	1.5	-0.19382	6.5	No	1	101	173866	43466.5
64768	27	Male	Non-Hispanic White	1.21	9-11th grade	Normal weight	81.9	30	21	0.92	113.582	14	2.224	3.57	Current smoking	Heavy drinking	Active	No	No	0.734	1.01	-0.138625	6.3	No	1	94	88917.2	22229.3
64769	51	Male	Non-Hispanic Black	0.19	High school graduate	Overweight	90.1	25	21	1.32	71.8819	10	3.776	5.3	No smoking	Low drinking	Active	Yes	No	1.05	1.03	0.00835207	6.7	No	2	99	55146.6	13786.6
64779	30	Female	Non-Hispanic Black	1.79	9-11th grade	Obesity	129.2	20	18	0.81	112.952	9	2.586	4.24	Quit smoking	Low drinking	Active	No	No	0.881	1.24	-0.148446	3.4	No	2	100	62318.7	15579.7
64782	50	Male	Non-Hispanic White	0.81	Some college or AA degree	Normal weight	80.5	16	12	0.78	105.251	8	2.87	4.84	Current smoking	Low drinking	Insuffciently active	No	No	1.998	1.06	0.27529	2.8	No	1	94	0	0
64794	29	Female	Non-Hispanic Black	1.13	Some college or AA degree	Obesity	105.6	19	28	0.94	95.0146	10	2.327	3.9	Current smoking	Low drinking	Insuffciently active	No	No	0.689	1.27	-0.265584	3.9	No	2	99	44816.6	11204.2
64802	42	Male	Non-Hispanic Black	4.78	High school graduate	Normal weight	82	32	20	1.18	87.6889	24	2.741	4.91	No smoking	Low drinking	Active	No	No	0.508	1.94	-0.581938	5.2	No	1	102	85219.8	21305
64805	38	Male	Non-Hispanic Black	0.73	9-11th grade	Obesity	142	33	36	0.91	123.473	13	4.267	6.26	No smoking	Low drinking	Active	No	No	1.027	1.53	-0.173121	7.1	Yes	2	101	58408.2	14602.1
64807	35	Female	Non-Hispanic White	3.25	College graduate or above	Overweight	88.5	29	26	0.62	116.824	13	3.258	5.15	No smoking	Low drinking	Active	No	No	0.835	1.5	-0.254405	5.7	No	2	98	131725	32931.1
64816	21	Male	Other Race	0	High school graduate	Normal weight	85	23	17	0.79	128.358	11	3	4.65	Current smoking	Low drinking	Active	No	No	1.174	1.11	0.0243451	5.7	No	2	92	51544.1	12886
64831	24	Male	Other Race	2.2	Some college or AA degree	Overweight	87	69	45	0.93	114.494	22	3.724	5.69	Current smoking	Low drinking	Active	No	No	0.813	1.6	-0.294029	4.9	No	2	94	22582.1	5645.53
64832	32	Male	Mexican American	2.1	High school graduate	Obesity	103	24	26	0.82	117.007	18	4.37	6.65	No smoking	Low drinking	Insuffciently active	No	No	1.558	1.55	0.00223575	5.8	No	1	91	87821.5	21955.4
64833	37	Female	Mexican American	0.87	Some college or AA degree	Obesity	108.9	16	14	0.47	126.185	9	3.827	6.03	No smoking	Low drinking	Insuffciently active	No	No	1.118	1.68	-0.176867	2.5	No	1	92	111778	27944.5
64839	37	Male	Mexican American	3.25	College graduate or above	Obesity	103.6	35	69	0.95	101.848	7	3.284	5.28	No smoking	Low drinking	Active	Yes	No	2.258	0.96	0.371453	5.8	No	2	98	73845.2	18461.3
64843	50	Female	Non-Hispanic Black	0.96	9-11th grade	Obesity	115.4	16	15	0.64	120.592	14	4.293	6.05	Current smoking	Low drinking	Insuffciently active	No	No	1.208	1.22	-0.0042929	4.3	No	2	90	29522.3	7380.57
64854	69	Female	Other Hispanic	1.73	9-11th grade	Overweight	107.7	19	16	0.91	64.3736	21	2.483	4.58	Current smoking	Low drinking	Insuffciently active	Yes	Yes	1.931	1.22	0.199422	7.3	Yes	2	90	33340.4	8335.1
64857	54	Female	Non-Hispanic White	1.34	College graduate or above	Obesity	127	47	64	0.86	76.5846	20	3.336	5.2	No smoking	Low drinking	Active	No	Yes	1.806	1.03	0.243881	8.8	Yes	1	98	361512	90378
64859	46	Female	Non-Hispanic White	2.43	High school graduate	Overweight	96	58	56	0.66	105.935	9	3.698	5.74	Current smoking	Heavy drinking	Insuffciently active	No	No	1.31	1.45	-0.0440967	4.3	No	1	94	323447	80861.8
64866	25	Female	Non-Hispanic Black	0.4	9-11th grade	Overweight	84.4	17	17	0.6	146.827	6	2.56	4.5	Current smoking	Low drinking	Insuffciently active	Yes	No	0.802	1.58	-0.294483	4.5	No	2	96	41409.7	10352.4
64871	49	Female	Non-Hispanic White	3.36	College graduate or above	Normal weight	86	16	12	0.63	105.326	13	3.233	5.02	No smoking	Low drinking	Active	No	No	0.824	1.4	-0.230201	3.5	No	1	97	343820	85955
64873	41	Female	Non-Hispanic White	5	Some college or AA degree	Normal weight	83.2	22	19	0.9	79.4201	12	2.586	4.55	No smoking	Low drinking	Active	No	No	0.847	1.58	-0.270774	5.8	Yes	2	91	259234	64808.5
64876	47	Male	Non-Hispanic White	1.33	Some college or AA degree	Normal weight	93.5	17	15	0.84	104.267	8	2.327	4.5	No smoking	Low drinking	Active	No	No	0.655	1.86	-0.453272	4.7	No	3	91	59467.2	14866.8
64877	46	Male	Non-Hispanic Black	0.09	High school graduate	Obesity	111.5	28	24	1.02	101.683	13	4.215	5.92	No smoking	Low drinking	Active	No	No	1.524	1.01	0.178664	6.3	No	2	97	53400.4	13350.1
64882	65	Male	Non-Hispanic White	5	College graduate or above	Overweight	106.9	23	18	1.12	68.5638	15	3.543	5.9	No smoking	Low drinking	Active	Yes	No	0.937	1.91	-0.309294	4.8	No	2	102	338876	84719
64892	21	Male	Non-Hispanic Black	1.08	Some college or AA degree	Overweight	81.3	25	10	0.99	125.659	16	2.121	3.85	No smoking	Low drinking	Active	No	No	0.576	1.47	-0.406895	5	No	2	100	62169.9	15542.5
64893	23	Female	Non-Hispanic White	3.44	Some college or AA degree	Normal weight	71.3	17	13	0.81	102.368	10	2.741	4.63	No smoking	Low drinking	Active	No	No	0.824	1.5	-0.260164	3	No	2	103	166745	41686.4
64897	42	Male	Other Race	0.81	9-11th grade	Normal weight	82.2	27	19	0.82	109.07	13	3.207	4.99	No smoking	Low drinking	Active	No	No	0.327	1.63	-0.69764	4.9	No	2	90	31057	7764.26
64898	45	Male	Non-Hispanic Black	0.48	High school graduate	Normal weight	76	26	12	0.97	108.816	7	1.914	3.28	Current smoking	Low drinking	Insuffciently active	Yes	No	0.971	0.93	0.0187363	4.6	No	1	99	57005.8	14251.5
64904	52	Female	Non-Hispanic White	1.7	Some college or AA degree	Overweight	106.2	23	24	0.77	88.7736	12	3.026	5.79	Current smoking	Low drinking	Active	Yes	No	0.881	2.35	-0.426092	4.7	No	1	95	83713.8	20928.5
64914	31	Male	Other Race	3.67	College graduate or above	Normal weight	74.7	21	29	0.83	117.246	11	2.017	3.9	No smoking	Low drinking	Insuffciently active	No	No	1.535	1.19	0.110561	4.4	No	2	96	38359.2	9589.81
64916	31	Male	Non-Hispanic White	1.01	High school graduate	Overweight	97	39	55	1	99.8447	10	1.707	3.8	Current smoking	Heavy drinking	Active	No	No	0.598	1.81	-0.480977	6.1	No	2	98	34888.1	8722.01
64933	41	Female	Mexican American	4.77	College graduate or above	Obesity	111.7	18	24	0.57	115.144	8	1.94	3.54	No smoking	Low drinking	Insuffciently active	No	No	0.881	1.19	-0.130571	6.6	Yes	1	90	79748	19937
64946	60	Male	Non-Hispanic Black	1.05	Less than 9th grade	Obesity	145.5	16	29	9.51	6.19893	31	0.388	1.94	Quit smoking	Heavy drinking	Active	No	No	0.463	1.34	-0.461524	5.1	No	2	95	13461.2	3365.31
64951	22	Male	Non-Hispanic White	1.02	College graduate or above	Overweight	100	21	35	0.84	124.285	16	3.414	5.38	No smoking	Low drinking	Active	No	No	1.964	1.06	0.267836	6.3	No	3	91	259006	64751.5
64953	44	Female	Non-Hispanic White	1.12	Some college or AA degree	Normal weight	70.2	24	20	1.11	60.3479	10	1.965	4.89	No smoking	Low drinking	Insuffciently active	No	No	0.892	2.51	-0.449309	5.6	No	1	101	76445.2	19111.3
64954	54	Female	Other Race	1.82	Less than 9th grade	Normal weight	70.5	27	21	0.82	81.1239	15	3.465	6.13	Quit smoking	Low drinking	Active	No	No	1.084	2.17	-0.30143	4.9	No	3	90	34711.7	8677.93
64962	32	Female	Non-Hispanic Black	3.25	Some college or AA degree	Obesity	105	24	21	0.84	106.585	8	3.103	4.94	No smoking	Low drinking	Insuffciently active	No	No	0.485	1.6	-0.518378	6.7	Yes	2	102	84460.1	21115
64968	50	Female	Non-Hispanic Black	5	College graduate or above	Normal weight	79.2	19	12	0.72	113.167	7	1.655	3.7	No smoking	Low drinking	Insuffciently active	No	No	0.565	1.78	-0.498372	4.9	No	1	96	45729.3	11432.3
64974	42	Female	Non-Hispanic Black	2.65	Some college or AA degree	Obesity	128.1	20	12	0.92	89.0067	7	3.827	5.82	No smoking	Low drinking	Insuffciently active	No	No	1.332	1.37	-0.0122163	5.7	No	2	102	58725.5	14681.4
64978	56	Female	Other Hispanic	1.43	Some college or AA degree	Overweight	95.1	19	27	0.68	97.7837	11	3.879	5.95	No smoking	Low drinking	Active	No	No	1.84	1.22	0.178458	4.4	No	1	93	54138.7	13534.7
64979	47	Female	Non-Hispanic Black	0.19	9-11th grade	Obesity	113.1	19	15	1.02	75.8562	8	2.922	4.81	No smoking	Low drinking	Active	Yes	Yes	1.355	1.27	0.0281356	5.2	No	2	99	0	0
64981	46	Male	Non-Hispanic White	0.8	Some college or AA degree	Overweight	101.3	22	28	0.78	108.25	16	2.974	5.2	No smoking	Low drinking	Active	No	No	2.981	0.85	0.544943	5	No	2	97	41230.8	10307.7
64994	27	Male	Non-Hispanic White	1.96	College graduate or above	Normal weight	83	26	20	1.04	97.9343	12	4.086	6.36	No smoking	Low drinking	Active	No	No	1.287	1.68	-0.115731	4.8	No	2	92	256347	64086.8
65005	71	Female	Non-Hispanic White	5	9-11th grade	Overweight	94.9	22	18	0.82	71.9923	14	2.327	4.65	No smoking	Low drinking	Insuffciently active	No	No	0.689	2.02	-0.467132	5.2	No	2	91	235777	58944.3
65006	47	Female	Non-Hispanic Black	3.93	College graduate or above	Overweight	97.3	20	11	0.83	97.3247	9	3.646	5.48	No smoking	Low drinking	Active	No	Yes	1.174	1.29	-0.0409216	5.2	No	1	100	55653.3	13913.3
65014	59	Female	Non-Hispanic White	4.01	High school graduate	Obesity	109.5	68	67	0.78	83.2058	12	3.801	5.95	No smoking	Low drinking	Insuffciently active	Yes	Yes	2.777	0.88	0.499093	9.9	Yes	1	95	332800	83200
65022	29	Female	Other Race	5	College graduate or above	Normal weight	72.6	27	20	0.73	111.291	10	2.431	5.22	No smoking	Low drinking	Active	No	No	1.908	1.91	-0.000454997	4	No	2	92	32668.4	8167.1
65032	76	Female	Non-Hispanic White	1.95	High school graduate	Overweight	92.6	25	16	0.98	56.0326	11	2.819	4.86	Quit smoking	Low drinking	Active	No	No	1.242	1.47	-0.0731957	5.5	No	2	95	178885	44721.4
65049	24	Male	Other Hispanic	2.64	High school graduate	Normal weight	80.7	17	17	1.03	101.195	15	2.224	3.98	No smoking	Low drinking	Active	No	No	1.344	1.14	0.0714944	6	No	2	103	72198.3	18049.6
65050	80	Female	Non-Hispanic White	4.89	Some college or AA degree	Normal weight	93.4	28	21	0.65	83.8485	9	2.043	3.98	No smoking	Low drinking	Insuffciently active	No	No	1.129	1.42	-0.0995944	3.8	No	1	99	0	0
65052	42	Male	Non-Hispanic White	5	College graduate or above	Overweight	96.8	27	28	0.86	106.955	18	3.957	6.03	No smoking	Low drinking	Insuffciently active	No	No	2.111	1.11	0.279165	5.2	No	3	91	214119	53529.9
65067	42	Female	Non-Hispanic White	3.77	Some college or AA degree	Normal weight	74	54	78	0.68	107.889	8	2.664	4.47	No smoking	Low drinking	Insuffciently active	No	No	0.948	1.37	-0.159912	4.3	No	2	93	280644	70161
65069	62	Male	Mexican American	0.41	Less than 9th grade	Normal weight	79.6	20	23	0.96	84.3696	23	3.62	5.79	No smoking	Low drinking	Active	No	Yes	2.258	1.14	0.296819	4.7	No	1	101	22257.5	5564.37
65074	42	Male	Non-Hispanic Black	4.76	9-11th grade	Obesity	147.5	23	33	0.82	126.412	8	3.776	5.2	Quit smoking	Low drinking	Active	No	No	1.152	0.91	0.102411	6.4	No	2	98	57985.6	14496.4
65077	60	Male	Other Hispanic	5	College graduate or above	Normal weight	91.3	21	16	1.16	68.0649	11	3.051	5.17	No smoking	Low drinking	Insuffciently active	No	No	1.727	1.32	0.116718	5.8	No	2	93	19214.2	4803.56
65085	51	Male	Non-Hispanic Black	0.69	High school graduate	Overweight	101.6	30	30	1.11	88.6335	5	3.233	5.53	No smoking	Low drinking	Insuffciently active	Yes	No	2.777	1.03	0.430739	6	No	2	93	53875.9	13469
65086	46	Male	Non-Hispanic White	5	College graduate or above	Overweight	87.3	58	48	0.88	103.014	16	2.56	4.27	No smoking	Low drinking	Active	No	No	0.756	1.37	-0.258199	4.1	No	1	103	220659	55164.8
65091	33	Male	Non-Hispanic White	1.03	High school graduate	Overweight	93.3	25	19	1.04	93.8923	14	4.862	6.49	Quit smoking	Heavy drinking	Active	No	No	1.344	1.01	0.124078	5.1	No	1	95	52540.4	13135.1
65098	68	Female	Non-Hispanic Black	1.39	9-11th grade	Obesity	96.7	21	17	0.68	104.17	13	2.56	4.47	No smoking	Low drinking	Insuffciently active	Yes	Yes	0.35	1.76	-0.701445	6.2	Yes	1	96	43987.3	10996.8
65106	32	Male	Non-Hispanic Black	2.69	High school graduate	Normal weight	82	17	12	0.78	138.427	10	2.689	4.86	Quit smoking	Low drinking	Active	Yes	No	1.75	1.37	0.106317	6.1	No	1	96	84046	21011.5
65113	43	Male	Other Race	1.3	High school graduate	Normal weight	87.9	32	37	0.89	104.72	16	3.491	6.21	No smoking	Low drinking	Insuffciently active	No	No	6.593	1.01	0.814762	7.3	Yes	3	90	31464.3	7866.08
65129	45	Female	Non-Hispanic Black	1.22	High school graduate	Overweight	90.8	22	21	0.65	124.267	11	4.784	6.65	No smoking	Low drinking	Active	Yes	No	0.508	1.63	-0.506324	4.3	No	3	92	65271	16317.7
65132	33	Female	Mexican American	0.72	Less than 9th grade	Overweight	85.4	18	19	0.54	123.986	13	3.362	5.53	No smoking	Low drinking	Insuffciently active	No	No	1.061	1.68	-0.199594	4.3	No	1	97	92471.8	23117.9
65141	21	Male	Mexican American	0.65	9-11th grade	Normal weight	69.1	23	18	0.73	132.593	10	1.888	3.62	No smoking	Heavy drinking	Active	No	No	0.666	1.42	-0.328814	5.9	No	1	97	74431.7	18607.9
65149	31	Male	Non-Hispanic Black	0.67	9-11th grade	Overweight	98	22	19	0.84	135.221	10	2.302	4.01	No smoking	Heavy drinking	Active	No	No	0.519	1.47	-0.45215	6.9	No	2	102	67576.5	16894.1
65156	44	Male	Non-Hispanic White	1.84	High school graduate	Normal weight	83.5	24	18	0.93	99.4877	18	2.405	4.45	Current smoking	Heavy drinking	Active	No	No	1.31	1.45	-0.0440967	5.8	No	2	97	65601.4	16400.3
65174	31	Female	Non-Hispanic White	4.19	Some college or AA degree	Overweight	102.6	22	33	0.65	118.299	10	2.431	4.24	No smoking	Low drinking	Active	No	No	2.032	0.88	0.363441	6	Yes	2	91	199562	49890.6
65177	22	Male	Non-Hispanic White	3.51	Some college or AA degree	Normal weight	80.3	24	17	1.16	88.8898	15	2.87	4.84	Quit smoking	Low drinking	Active	Yes	No	1.445	1.29	0.0492781	6.3	No	2	92	302294	75573.6
65182	45	Male	Other Hispanic	0.43	9-11th grade	Normal weight	87.9	20	15	0.97	93.8874	10	3.103	5.59	Current smoking	Low drinking	Insuffciently active	No	No	3.15	1.03	0.485473	5.6	No	2	93	0	0
65189	63	Male	Other Hispanic	1.85	High school graduate	Obesity	107.4	25	25	0.72	99.2777	13	2.87	6.54	No smoking	Low drinking	Active	Yes	Yes	5.25	1.01	0.715838	4.7	No	2	92	22993.2	5748.31
65191	30	Female	Other Race	2.3	College graduate or above	Normal weight	73.9	19	12	0.59	122.99	8	2.224	4.29	No smoking	Low drinking	Insuffciently active	No	No	0.847	1.68	-0.297426	3.5	No	1	93	30350.1	7587.52
65194	31	Male	Other Race	1.84	College graduate or above	Normal weight	83	23	24	0.75	122.233	11	3.129	5.07	Current smoking	Heavy drinking	Active	No	No	1.061	1.45	-0.135653	5.7	No	1	93	30213.1	7553.27
65195	43	Male	Non-Hispanic Black	4.9	Some college or AA degree	Obesity	125.1	23	25	0.8	126.807	9	2.974	4.91	No smoking	Low drinking	Active	Yes	Yes	1.14	1.42	-0.0953835	5.9	No	2	99	27427.5	6856.87
65199	51	Female	Other Race	1.33	College graduate or above	Normal weight	87.2	23	40	0.5	112.061	18	3.129	5.25	No smoking	Low drinking	Active	No	No	0.418	1.94	-0.666625	4.3	No	3	91	50990.3	12747.6
65201	77	Female	Non-Hispanic White	5	Some college or AA degree	Normal weight	80.3	26	14	0.91	60.8557	13	2.25	5.04	No smoking	Low drinking	Active	No	No	0.632	2.51	-0.598957	4.9	No	1	101	121917	30479.4
65202	45	Male	Other Hispanic	1.08	Less than 9th grade	Overweight	87	19	18	0.89	103.259	13	2.974	4.89	Quit smoking	Low drinking	Active	No	No	1.321	1.32	0.000328886	5.5	No	2	102	105110	26277.5
65205	56	Male	Non-Hispanic White	1.61	High school graduate	Normal weight	85.2	25	22	0.95	89.1227	16	3.853	5.84	Current smoking	Low drinking	Active	No	No	1.377	1.37	0.00221337	5.7	No	2	91	357232	89308.1
65210	48	Female	Non-Hispanic White	0.88	Less than 9th grade	Obesity	102.6	23	17	0.81	85.8808	8	2.327	4.01	Current smoking	Low drinking	Active	No	No	0.96	1.24	-0.11115	2.7	No	1	99	45534.3	11383.6
65217	22	Female	Other Hispanic	0.4	Some college or AA degree	Normal weight	64.5	14	14	0.61	128.681	13	2.327	4.29	No smoking	Low drinking	Active	No	No	0.824	1.58	-0.28273	3.6	No	2	92	140282	35070.5
65229	31	Male	Non-Hispanic White	3.93	College graduate or above	Normal weight	88.5	25	23	1.03	96.3396	27	1.991	3.47	No smoking	Low drinking	Active	No	No	0.824	1.09	-0.121499	5.3	No	2	91	259358	64839.4
65230	43	Male	Non-Hispanic White	1.3	High school graduate	Normal weight	86.2	17	16	0.93	100.189	17	2.948	5.17	No smoking	Low drinking	Active	No	No	1.863	1.37	0.133492	5.7	No	2	94	58100.6	14525.1
65234	80	Male	Non-Hispanic White	1.65	Less than 9th grade	Overweight	94.6	15	15	0.82	83.5171	27	3.491	5.28	No smoking	Low drinking	Insuffciently active	Yes	No	0.519	1.55	-0.475164	3.5	No	2	98	0	0
65237	25	Female	Non-Hispanic White	0.27	College graduate or above	Overweight	72	19	17	0.67	122.168	14	2.172	4.47	Quit smoking	Low drinking	Active	No	No	1.129	1.78	-0.197726	4	No	1	90	119084	29771.1
65243	35	Female	Mexican American	3.77	High school graduate	Overweight	98.7	25	24	0.69	112.784	12	2.586	4.4	No smoking	Low drinking	Active	No	No	1.468	1.14	0.109821	4.7	No	3	92	117272	29318.1
65249	23	Female	Non-Hispanic White	0.73	Some college or AA degree	Normal weight	82.6	18	22	0.8	103.917	8	3.75	5.87	No smoking	Low drinking	Active	No	No	0.914	1.71	-0.27205	4.8	No	2	101	125542	31385.6
65262	35	Male	Other Race	2.38	Some college or AA degree	Normal weight	88.6	44	41	0.69	122.99	12	3.258	5.28	No smoking	Low drinking	Insuffciently active	No	No	1.829	1.19	0.186667	6.8	No	1	93	46725.9	11681.5
65267	37	Female	Other Race	5	College graduate or above	Normal weight	72.8	16	14	0.74	103.493	9	3.439	5.17	No smoking	Low drinking	Active	No	No	0.7	1.42	-0.30719	4.1	No	2	92	33118.5	8279.62
65269	24	Male	Non-Hispanic White	0.21	Some college or AA degree	Overweight	97	27	34	1.04	100.02	8	2.689	4.22	No smoking	Low drinking	Active	No	No	0.666	1.22	-0.262886	6.6	No	1	102	51714.7	12928.7
65270	24	Male	Non-Hispanic White	1.47	Some college or AA degree	Obesity	103	36	52	1	104.877	15	3.207	5.48	No smoking	Heavy drinking	Active	Yes	No	1.547	1.58	-0.00916677	6.8	No	1	94	74533.8	18633.5
65271	27	Female	Non-Hispanic White	1.07	Some college or AA degree	Obesity	96.4	18	18	0.68	119.878	13	2.741	4.19	Current smoking	Heavy drinking	Active	No	No	1.4	0.8	0.243038	5.2	No	1	91	80084	20021
65286	30	Male	Other Race	3.82	Some college or AA degree	Normal weight	75.7	22	19	0.85	116.923	16	2.56	6.1	No smoking	Low drinking	Active	No	No	4.448	1.5	0.472074	7.1	Yes	2	102	0	0
65288	41	Female	Mexican American	5	College graduate or above	Normal weight	88	22	18	0.78	94.4207	12	3.62	5.87	Quit smoking	Low drinking	Active	No	No	1.163	1.71	-0.167416	3.4	No	1	92	79259	19814.7
65289	73	Female	Non-Hispanic Black	1.57	Some college or AA degree	Overweight	111.6	22	22	0.81	83.5046	14	3.646	5.53	No smoking	Low drinking	Insuffciently active	Yes	Yes	1.411	1.24	0.0561053	5.5	No	1	98	38080	9520
65297	72	Male	Other Race	1.14	High school graduate	Overweight	98.1	25	31	0.76	91.1474	12	2.327	4.53	Quit smoking	Low drinking	Active	Yes	Yes	1.276	1.6	-0.0982693	6.5	No	2	92	30072.5	7518.13
65298	49	Male	Non-Hispanic White	3.36	College graduate or above	Overweight	89.9	24	26	1.04	83.9109	12	2.121	3.72	No smoking	Low drinking	Active	No	No	0.576	1.34	-0.366682	5.6	No	1	97	296699	74174.7
65299	29	Male	Non-Hispanic White	5	Some college or AA degree	Normal weight	82.8	18	17	0.92	111.997	13	1.965	3.47	Current smoking	Low drinking	Active	No	No	0.768	1.14	-0.171544	5.1	No	2	94	228136	57033.9
65306	30	Female	Non-Hispanic White	1.18	High school graduate	Normal weight	82.8	48	20	0.69	116.815	8	2.56	4.6	Quit smoking	Low drinking	Active	No	No	0.734	1.71	-0.3673	3	No	1	100	72851.6	18212.9
65310	40	Male	Non-Hispanic White	1.21	9-11th grade	Obesity	137.5	26	31	1.21	74.4356	10	1.681	3.34	Quit smoking	Low drinking	Insuffciently active	No	No	1.829	0.83	0.343136	8.5	Yes	1	101	59052.5	14763.1
65320	39	Male	Non-Hispanic White	0.98	High school graduate	Overweight	98.4	30	26	1.22	74.2181	12	3.051	4.81	Current smoking	Heavy drinking	Active	Yes	No	1.355	1.14	0.0750344	7.2	Yes	2	91	262170	65542.5
65326	44	Female	Other Race	0.92	Less than 9th grade	Obesity	100.7	28	39	0.53	115.474	7	3.62	5.33	No smoking	Low drinking	Insuffciently active	No	Yes	1.197	1.16	0.0136362	4.4	No	1	102	27965.3	6991.32
65331	54	Female	Non-Hispanic Black	0.81	Some college or AA degree	Obesity	116.9	17	13	0.64	117.25	11	4.551	6.39	No smoking	Low drinking	Active	Yes	No	0.779	1.47	-0.27578	4.8	No	2	95	37989.2	9497.31
65338	22	Female	Other Race	0.22	Some college or AA degree	Normal weight	77.5	26	18	0.59	130.1	17	1.733	3.78	No smoking	Heavy drinking	Active	No	No	1.942	1.16	0.223791	6.1	Yes	2	101	40280.7	10070.2
65341	42	Male	Non-Hispanic White	5	College graduate or above	Normal weight	91.1	29	26	0.98	94.7053	19	3.414	5.72	No smoking	Low drinking	Insuffciently active	No	No	2.202	1.29	0.232228	5.8	No	2	94	245994	61498.6
65348	45	Female	Non-Hispanic White	5	College graduate or above	Overweight	100.4	20	22	0.61	109.483	7	3.776	6.67	No smoking	Heavy drinking	Active	Yes	No	1.208	2.35	-0.289001	4.5	No	2	98	214552	53638.1
65351	36	Male	Non-Hispanic White	1.79	High school graduate	Normal weight	87.7	21	26	0.79	115.521	12	1.965	3.54	Quit smoking	Low drinking	Active	Yes	Yes	1.321	0.98	0.129677	6.2	No	1	97	56364.3	14091.1
65353	42	Female	Non-Hispanic Black	4.97	College graduate or above	Overweight	95.4	20	13	0.7	123.856	10	1.965	3.96	No smoking	Low drinking	Insuffciently active	No	No	0.621	1.71	-0.439905	2.7	No	2	100	46793	11698.2
65355	37	Male	Non-Hispanic Black	0.74	Some college or AA degree	Obesity	103.3	35	51	0.76	135.084	8	3.362	5.2	No smoking	Low drinking	Active	Yes	No	1.377	1.22	0.0525741	6.3	No	1	90	61944.8	15486.2
65368	23	Male	Non-Hispanic White	0.54	High school graduate	Normal weight	65.8	22	26	0.72	131.487	9	1.733	3.21	Current smoking	Low drinking	Active	No	No	0.429	1.27	-0.471346	5.8	No	2	98	70852.1	17713
65370	28	Female	Non-Hispanic White	1.57	Some college or AA degree	Obesity	116.2	17	16	0.57	126.154	11	2.146	3.9	No smoking	Heavy drinking	Active	No	No	2.021	0.83	0.386488	4.4	No	1	94	247116	61779
65375	52	Female	Non-Hispanic White	5	High school graduate	Overweight	83	26	15	0.85	78.7742	7	4.888	7.86	No smoking	Low drinking	Active	No	No	1.14	2.46	-0.33403	3.2	No	2	98	325702	81425.6
65391	51	Male	Other Race	1.91	High school graduate	Normal weight	79.8	26	27	0.91	97.2364	15	4.5	6.62	No smoking	Low drinking	Active	No	No	0.813	1.76	-0.335422	4.9	No	2	92	30598.7	7649.68
65393	78	Male	Non-Hispanic White	1.22	High school graduate	Obesity	129	28	17	1.29	52.7517	22	3.388	5.25	No smoking	Heavy drinking	Insuffciently active	Yes	No	2.484	0.72	0.537819	7.5	Yes	1	101	32065.8	8016.46
65394	71	Female	Non-Hispanic White	1.7	Some college or AA degree	Normal weight	87.5	22	17	0.68	88.0046	13	4.603	6.62	No smoking	Low drinking	Insuffciently active	No	No	1.321	1.42	-0.0313855	5.1	No	1	91	58323.9	14581
65395	77	Male	Other Race	0.83	College graduate or above	Obesity	115.9	19	26	0.73	89.4704	14	2.379	4.24	Quit smoking	Low drinking	Active	No	Yes	1.502	1.16	0.112212	7.6	Yes	3	91	32374	8093.5
65396	54	Male	Other Race	0.69	College graduate or above	Overweight	104.4	23	19	0.66	109.607	15	2.095	3.9	Current smoking	Low drinking	Active	No	No	0.734	1.47	-0.301621	5.4	No	2	101	30906.8	7726.71
65399	59	Male	Non-Hispanic Black	4.34	Some college or AA degree	Normal weight	90.4	21	24	0.74	117.017	14	3.414	4.78	Current smoking	Low drinking	Insuffciently active	No	Yes	1.411	0.72	0.292195	4.9	No	2	99	63242.7	15810.7
65401	55	Male	Non-Hispanic White	1.4	Some college or AA degree	Normal weight	103.8	38	28	0.9	95.8137	11	3.827	7.01	Quit smoking	Low drinking	Active	Yes	No	0.869	2.79	-0.506584	5.7	No	2	91	74141.5	18535.4
65402	33	Male	Non-Hispanic White	5	9-11th grade	Normal weight	77.5	37	47	0.76	119.874	10	4.655	6.62	Current smoking	Heavy drinking	Active	No	No	1.377	1.34	0.0118291	6.7	No	1	94	242426	60606.4
65404	27	Female	Other Race	2.85	College graduate or above	Normal weight	64.8	20	15	0.72	114.764	6	2.353	4.09	No smoking	Low drinking	Active	No	No	0.723	1.4	-0.28699	4.2	No	2	101	42910.7	10727.7
65412	41	Male	Other Race	2.62	College graduate or above	Normal weight	82.8	33	32	0.82	109.838	7	2.689	4.19	No smoking	Low drinking	Active	No	No	1.219	0.93	0.117521	6.2	No	1	100	43237	10809.3
65416	23	Male	Other Race	2.15	College graduate or above	Normal weight	76.2	18	13	1	105.616	12	1.241	3.7	Current smoking	Low drinking	Active	No	No	0.79	2.09	-0.422519	5.9	No	1	98	39753	9938.26
65421	70	Female	Mexican American	0.65	Less than 9th grade	Obesity	131.4	20	20	0.58	93.3864	15	2.379	4.37	Current smoking	Low drinking	Insuffciently active	No	No	2.202	0.98	0.351591	5.2	No	1	95	79476	19869
65423	50	Male	Mexican American	2.24	Less than 9th grade	Overweight	107.4	28	34	0.74	107.553	10	2.819	5.09	Current smoking	Heavy drinking	Insuffciently active	Yes	No	1.05	1.78	-0.229231	6.4	No	2	95	41484	10371
65427	64	Female	Non-Hispanic White	0.38	Less than 9th grade	Obesity	104.5	19	25	0.49	102.963	12	3.129	5.09	No smoking	Low drinking	Insuffciently active	No	Yes	0.847	1.58	-0.270774	4.6	No	2	97	82124.4	20531.1
65436	28	Male	Other Race	1.1	Some college or AA degree	Obesity	106.3	25	20	0.98	104.492	8	3.181	4.65	No smoking	Low drinking	Insuffciently active	No	No	1.039	1.01	0.0122942	5.3	No	2	101	32972.7	8243.17
65450	49	Female	Mexican American	1.21	9-11th grade	Normal weight	83.6	26	20	0.49	114.404	10	3.491	5.15	No smoking	Heavy drinking	Active	No	No	1.016	1.19	-0.0686533	3.9	No	2	98	78330.8	19582.7
65451	33	Female	Non-Hispanic White	4.2	College graduate or above	Overweight	97.2	18	34	0.77	101.449	10	2.198	3.67	No smoking	Low drinking	Insuffciently active	No	No	0.937	1.03	-0.0410976	4.8	No	2	91	203554	50888.4
65454	36	Female	Other Race	4.76	College graduate or above	Normal weight	75.9	28	15	0.74	104.223	15	6.491	6.88	No smoking	Low drinking	Active	Yes	No	4.956	1.16	0.630673	5.4	No	1	99	30710.3	7677.57
65457	25	Male	Other Race	4.44	College graduate or above	Normal weight	90.3	17	19	0.96	109.412	15	2.095	3.72	No smoking	Low drinking	Active	No	No	0.565	1.37	-0.384672	5	No	1	92	29927	7481.76
65458	63	Male	Non-Hispanic White	5	College graduate or above	Obesity	115.5	26	18	0.84	93.183	22	2.353	4.86	No smoking	Low drinking	Insuffciently active	No	No	3.285	1.01	0.512214	8	Yes	2	94	337915	84478.8
65460	64	Female	Other Hispanic	2.11	9-11th grade	Obesity	104.1	22	28	0.78	80.3341	12	3.129	5.66	No smoking	Low drinking	Insuffciently active	No	Yes	3.15	1.09	0.460884	5.9	Yes	2	100	18408.8	4602.19
65464	29	Female	Non-Hispanic Black	2.96	Some college or AA degree	Obesity	92.2	17	13	0.79	117.239	9	2.56	4.27	No smoking	Low drinking	Active	No	No	0.418	1.53	-0.563515	4.5	No	1	90	39850	9962.5
65476	32	Female	Non-Hispanic Black	0.21	Some college or AA degree	Obesity	135.5	22	16	0.8	113.061	7	1.94	3.39	No smoking	Low drinking	Insuffciently active	No	Yes	0.926	1.03	-0.0462262	5.5	No	1	101	82929.5	20732.4
65485	42	Male	Non-Hispanic White	1.03	Some college or AA degree	Obesity	124.9	26	37	0.86	106.955	14	3.75	5.56	No smoking	Low drinking	Active	Yes	No	0.994	1.34	-0.129718	6.8	No	1	97	69294.1	17323.5
65492	65	Female	Other Race	1.07	Less than 9th grade	Normal weight	83	27	25	0.57	97.2798	7	2.948	4.99	No smoking	Low drinking	Active	No	No	0.948	1.6	-0.227312	3.5	No	1	99	24013.9	6003.48
65500	46	Male	Non-Hispanic Black	4.82	High school graduate	Obesity	98.6	39	24	1	104.147	10	3.957	5.79	No smoking	Low drinking	Active	Yes	No	1.637	1.09	0.176622	4.7	No	2	100	49872.5	12468.1
65501	24	Female	Non-Hispanic White	0	Some college or AA degree	Normal weight	75	18	14	0.56	130.507	9	1.422	2.9	No smoking	Low drinking	Active	No	No	0.497	1.24	-0.397065	3.9	No	1	98	118335	29583.8
65503	44	Female	Mexican American	1.02	9-11th grade	Obesity	124.6	42	47	0.55	114.075	11	3.233	4.99	No smoking	Low drinking	Insuffciently active	No	No	2.156	0.78	0.441554	5.6	No	2	102	75006.5	18751.6
65518	45	Male	Non-Hispanic Black	1.03	9-11th grade	Obesity	115	27	33	1.17	86.7483	11	4.319	6	No smoking	Low drinking	Active	No	No	1.106	1.16	-0.0207029	7	No	2	90	44506.1	11126.5
65524	63	Male	Mexican American	1.48	Less than 9th grade	Normal weight	91.5	17	14	0.68	101.638	7	3.776	5.87	Quit smoking	Heavy drinking	Active	Yes	No	1.31	1.5	-0.05882	4.3	No	1	94	18149	4537.25
65534	31	Female	Non-Hispanic Black	0.18	Some college or AA degree	Obesity	93.8	17	17	0.69	134.441	8	2.431	4.11	No smoking	Low drinking	Insuffciently active	No	No	0.711	1.34	-0.275235	3.8	No	2	95	64053	16013.3
65539	27	Male	Other Race	4.44	College graduate or above	Overweight	98.2	23	32	0.84	119.995	8	3.776	5.53	No smoking	Low drinking	Active	No	No	1.05	1.27	-0.0826144	7.6	Yes	1	92	29927	7481.76
65545	28	Male	Non-Hispanic White	5	College graduate or above	Normal weight	78	21	19	1	101.971	12	2.457	4.42	No smoking	Low drinking	Insuffciently active	No	No	1.118	1.45	-0.112926	4.5	No	1	93	0	0
65546	22	Female	Non-Hispanic Black	1.31	Some college or AA degree	Overweight	95.8	17	9	0.86	111.134	13	2.198	3.98	No smoking	Low drinking	Active	No	No	0.711	1.45	-0.309498	5.2	No	1	92	59390.3	14847.6
65548	47	Female	Non-Hispanic White	4.16	Some college or AA degree	Obesity	127.4	21	27	0.82	85.2127	13	3.517	5.51	No smoking	Low drinking	Insuffciently active	No	No	1.964	1.09	0.255715	6.7	Yes	2	98	231105	57776.2
65553	42	Female	Other Hispanic	0.46	9-11th grade	Normal weight	80.1	37	37	0.52	117.844	5	1.707	3.26	No smoking	Low drinking	Insuffciently active	No	No	0.7	1.24	-0.248324	2.5	No	2	90	86366.3	21591.6
65555	20	Female	Non-Hispanic White	0.45	Some college or AA degree	Normal weight	65.5	17	17	0.67	126.535	6	1.991	3.98	No smoking	Low drinking	Active	No	No	0.655	1.68	-0.409068	4.6	No	1	98	121790	30447.6
65557	30	Female	Other Hispanic	5	College graduate or above	Obesity	99.9	16	15	0.52	128.208	14	2.664	4.14	No smoking	Low drinking	Active	No	No	0.497	1.24	-0.397065	5.5	No	2	99	69037.5	17259.4
65565	27	Male	Non-Hispanic White	2.69	High school graduate	Overweight	100.5	21	30	0.84	119.995	12	3	4.94	No smoking	Low drinking	Active	No	No	1.411	1.29	0.0389373	5.3	No	1	91	235748	58937
65575	28	Male	Other Hispanic	1.74	9-11th grade	Normal weight	81.8	29	29	0.76	124.159	8	4.551	6.96	No smoking	Low drinking	Active	No	No	1.005	1.94	-0.285636	5.3	No	2	94	72442.2	18110.5
65585	49	Female	Other Race	2.34	College graduate or above	Normal weight	82	22	16	0.67	103.214	10	2.146	4.5	No smoking	Low drinking	Insuffciently active	Yes	No	0.621	2.07	-0.522879	4.4	No	2	91	61740.4	15435.1
65587	78	Male	Non-Hispanic White	1.91	Some college or AA degree	Overweight	109	23	20	0.69	90.9258	14	3.129	4.91	No smoking	Low drinking	Active	No	No	0.756	1.45	-0.282846	4	No	1	94	135109	33777.4
65590	43	Female	Non-Hispanic Black	2.07	High school graduate	Obesity	96.5	17	10	0.79	106.258	3	2.069	4.11	No smoking	Low drinking	Active	Yes	No	0.824	1.66	-0.304181	4.4	No	2	93	47334.1	11833.5
65625	23	Male	Other Race	0.73	College graduate or above	Obesity	126	82	145	0.58	143.707	9	1.629	3.83	No smoking	Low drinking	Active	No	Yes	2.314	1.14	0.307459	5	No	3	91	31835.5	7958.88
65628	56	Male	Mexican American	2.33	Some college or AA degree	Overweight	102.3	27	16	1.2	67.1933	9	1.991	3.36	No smoking	Low drinking	Active	Yes	No	1.524	0.67	0.35691	4.7	No	2	99	54811.9	13703
65635	29	Female	Non-Hispanic Black	0.81	High school graduate	Obesity	98.3	16	13	0.56	146.037	3	3.129	4.86	No smoking	Low drinking	Insuffciently active	No	Yes	0.903	1.32	-0.164886	2.8	No	2	97	50116.9	12529.2
65637	66	Male	Non-Hispanic Black	3.49	Some college or AA degree	Overweight	97.7	19	10	0.95	96.2863	10	2.508	4.34	Quit smoking	Heavy drinking	Active	No	No	0.835	1.45	-0.239682	5.6	No	1	99	15122.8	3780.71
65640	65	Female	Non-Hispanic Black	0.08	Less than 9th grade	Obesity	133.6	18	18	0.58	112.104	10	2.224	4.91	No smoking	Low drinking	Insuffciently active	No	Yes	1.005	2.22	-0.344187	4.6	No	2	101	31284.6	7821.15
65642	41	Female	Non-Hispanic White	5	College graduate or above	Obesity	95.4	31	23	0.69	108.129	22	4.008	5.97	No smoking	Low drinking	Insuffciently active	No	No	1.287	1.37	-0.027142	6.9	Yes	2	94	214519	53629.7
65645	80	Male	Non-Hispanic White	1.61	College graduate or above	Normal weight	98.5	23	27	1.15	59.766	15	3.543	5.43	No smoking	Low drinking	Active	Yes	No	1.524	1.19	0.107438	7	No	2	91	84776	21194
65647	29	Female	Non-Hispanic White	1.04	High school graduate	Obesity	106.4	41	80	0.75	107.713	9	2.302	3.85	No smoking	Heavy drinking	Insuffciently active	Yes	No	1.479	0.88	0.225486	6.1	Yes	1	94	120483	30120.8
65649	37	Female	Non-Hispanic Black	4.09	College graduate or above	Overweight	85.2	18	14	0.89	95.9585	9	2.172	5.04	No smoking	Heavy drinking	Active	No	No	0.418	2.69	-0.808576	4.6	No	2	99	66439.1	16609.8
65650	79	Female	Other Race	2.56	Some college or AA degree	Normal weight	83	23	17	0.53	90.3042	15	2.276	4.97	No smoking	Heavy drinking	Insuffciently active	Yes	No	1.287	2.09	-0.210568	2.8	No	3	92	41089.2	10272.3
65653	30	Female	Non-Hispanic Black	0.65	9-11th grade	Obesity	119	17	14	0.81	112.952	9	3.414	5.12	Quit smoking	Low drinking	Active	No	No	0.926	1.29	-0.143979	4.6	No	2	96	76394.1	19098.5
65663	24	Female	Non-Hispanic White	0.74	High school graduate	Obesity	92.6	12	14	0.53	132.892	6	3.879	5.87	Current smoking	Low drinking	Active	No	No	1.4	1.34	0.0190232	4.8	No	1	94	108044	27010.9
65669	47	Male	Non-Hispanic White	4.41	Some college or AA degree	Obesity	130.2	33	37	0.73	110.459	6	2.25	4.14	Quit smoking	Heavy drinking	Insuffciently active	Yes	Yes	1.874	1.03	0.259932	5.9	No	1	95	326929	81732.2
65672	22	Female	Other Race	0.92	Some college or AA degree	Normal weight	76.7	17	13	0.74	114.993	7	2.121	3.93	No smoking	Low drinking	Insuffciently active	No	No	0.723	1.47	-0.308179	4.5	No	2	101	93255.1	23313.8
65678	33	Male	Non-Hispanic White	1.07	High school graduate	Overweight	98.8	28	34	1.09	88.7105	13	5.043	6.93	Current smoking	Low drinking	Active	No	No	1.919	1.01	0.278754	4.8	No	1	91	32058.2	8014.56
65688	54	Female	Non-Hispanic White	5	Some college or AA degree	Overweight	88.5	45	36	0.72	94.9369	23	4.189	6.47	Quit smoking	Low drinking	Active	No	No	1.321	1.68	-0.104406	4.9	No	2	91	396297	99074.3
65726	23	Male	Other Race	1.1	Some college or AA degree	Normal weight	76.1	23	20	0.9	119.964	7	3.362	5.64	No smoking	Low drinking	Insuffciently active	No	No	1.626	1.53	0.0264291	4.8	No	2	101	34427.2	8606.81
65737	53	Female	Non-Hispanic White	3.34	High school graduate	Overweight	102.4	16	14	0.77	88.1522	10	4.862	7.14	Current smoking	Low drinking	Insuffciently active	No	No	2.54	1.11	0.359511	5.1	No	2	95	79653.1	19913.3
65738	35	Male	Non-Hispanic White	0.93	High school graduate	Overweight	91.3	19	26	0.93	105.981	13	3.284	4.94	Current smoking	Heavy drinking	Insuffciently active	No	No	1.682	0.88	0.281343	5.5	No	1	97	43780.1	10945
65741	26	Male	Mexican American	1.09	Less than 9th grade	Obesity	98.8	32	65	0.65	134.272	18	2.948	4.71	Current smoking	Low drinking	Insuffciently active	Yes	No	1.885	0.91	0.31627	6.4	No	2	102	77153	19288.2
65743	40	Female	Non-Hispanic Black	5	Some college or AA degree	Normal weight	84.1	15	10	0.94	87.9493	13	2.948	5.64	No smoking	Low drinking	Active	No	No	1.885	1.84	0.0104935	3.3	No	1	97	75263.5	18815.9
65745	27	Male	Non-Hispanic White	3.44	Some college or AA degree	Overweight	102.1	23	30	1.04	97.9343	10	2.767	4.37	Quit smoking	Heavy drinking	Active	No	No	1.231	1.03	0.0774208	7.1	Yes	2	103	160683	40170.6
65751	54	Male	Mexican American	0.03	High school graduate	Overweight	100	31	31	0.81	100.759	12	3.103	5.59	Quit smoking	Low drinking	Insuffciently active	Yes	Yes	3.105	1.06	0.466756	5.4	No	2	94	43221.3	10805.3
65752	21	Male	Other Race	1.08	Some college or AA degree	Normal weight	79.5	21	16	0.8	127.696	9	2.121	3.85	No smoking	Low drinking	Active	No	No	0.813	1.37	-0.22663	5.5	No	2	101	33301	8325.25
65753	30	Female	Non-Hispanic White	0.3	High school graduate	Obesity	106.3	18	11	0.75	106.959	13	1.862	3.39	No smoking	Low drinking	Insuffciently active	No	No	0.632	1.24	-0.292705	3.8	No	2	101	0	0
65754	50	Female	Mexican American	3.78	Less than 9th grade	Obesity	122.5	15	20	0.71	99.3074	20	4.034	5.97	No smoking	Low drinking	Insuffciently active	Yes	Yes	1.953	1.03	0.277865	5.8	Yes	3	92	69112.5	17278.1
65757	45	Female	Non-Hispanic White	1.45	High school graduate	Obesity	107.5	17	20	0.61	109.483	9	3.129	4.91	Current smoking	Heavy drinking	Active	Yes	No	1.581	1.06	0.173626	4.2	No	2	97	46549.9	11637.5
65774	24	Male	Mexican American	1.98	9-11th grade	Obesity	110.7	33	40	1.1	93.4623	16	2.612	4.81	No smoking	Low drinking	Insuffciently active	No	No	3.093	0.78	0.598285	6.7	No	2	103	74470.4	18617.6
65782	53	Female	Non-Hispanic Black	5	Some college or AA degree	Obesity	106.6	23	22	0.8	97.5547	9	2.56	4.09	No smoking	Low drinking	Insuffciently active	No	No	1.197	0.98	0.0868681	5.8	Yes	1	97	51357	12839.3
65783	25	Male	Non-Hispanic White	3.78	College graduate or above	Normal weight	93.2	23	19	0.76	126.803	11	2.741	4.27	No smoking	Low drinking	Active	No	No	0.644	1.24	-0.284536	7.2	Yes	1	91	302188	75547
65784	57	Female	Non-Hispanic Black	2.58	Some college or AA degree	Overweight	79.1	24	19	0.91	81.1708	13	3.026	5.22	Quit smoking	Low drinking	Active	No	No	1.727	1.4	0.0911643	5.7	No	2	95	44694.3	11173.6
65787	39	Male	Non-Hispanic White	2.38	Some college or AA degree	Overweight	95.4	19	17	0.78	113.706	16	3.181	4.78	No smoking	Low drinking	Active	No	No	0.802	1.24	-0.189247	4.7	No	2	94	189139	47284.6
65797	52	Female	Non-Hispanic Black	4.48	Some college or AA degree	Obesity	96	24	18	0.78	101.296	8	2.431	4.32	No smoking	Low drinking	Insuffciently active	No	No	1.039	1.42	-0.135673	4.4	No	1	90	44999.6	11249.9
65798	26	Female	Other Hispanic	0.57	High school graduate	Obesity	123.2	28	46	0.49	134.465	8	3.543	5.64	No smoking	Low drinking	Insuffciently active	No	No	0.96	1.66	-0.237837	6.1	Yes	2	102	100857	25214.2
65807	49	Male	Non-Hispanic White	4.16	College graduate or above	Obesity	102.1	24	30	1.14	75.0954	23	4.37	6.18	No smoking	Low drinking	Insuffciently active	No	No	1.084	1.32	-0.0855446	5.5	No	2	98	231663	57915.6
65808	65	Male	Non-Hispanic Black	2.46	High school graduate	Overweight	87.8	26	39	1.26	68.9184	23	2.405	4.47	No smoking	Low drinking	Active	No	No	0.745	1.73	-0.36589	6.7	No	2	100	19844.3	4961.08
65812	30	Male	Other Race	1.35	College graduate or above	Normal weight	79.7	17	19	0.74	123.776	14	3.155	4.63	Current smoking	Heavy drinking	Active	Yes	No	0.835	1.09	-0.11574	4.2	No	2	92	32738	8184.51
65823	37	Male	Mexican American	0.33	9-11th grade	Overweight	104	22	26	1.04	91.2908	13	2.483	4.53	Current smoking	Low drinking	Active	Yes	No	2.01	1.11	0.257873	5.5	No	1	102	92443	23110.7
65841	63	Male	Non-Hispanic White	5	College graduate or above	Obesity	125.8	16	18	0.75	97.6259	15	3.801	6.03	Current smoking	Low drinking	Active	No	No	1.998	1.32	0.180022	5.6	No	1	93	188935	47233.7
65852	29	Female	Other Hispanic	5	College graduate or above	Normal weight	66.9	62	84	0.97	78.9245	13	2.172	5.22	No smoking	Low drinking	Active	Yes	No	1.208	2.51	-0.317607	3.6	No	2	92	93401.1	23350.3
65863	33	Female	Other Race	4.59	College graduate or above	Normal weight	78	21	13	0.49	128.013	7	2.431	4.63	No smoking	Low drinking	Active	No	No	1.061	1.71	-0.207281	4.9	No	2	92	36577.3	9144.31
65874	43	Female	Non-Hispanic White	2.77	College graduate or above	Overweight	91.3	20	15	0.62	110.44	12	3.724	6.05	No smoking	Low drinking	Insuffciently active	No	No	1.829	1.5	0.0861224	4.5	No	1	91	272180	68045
65879	32	Female	Mexican American	5	College graduate or above	Overweight	87.6	17	12	0.6	120.606	10	2.198	3.7	No smoking	Low drinking	Insuffciently active	No	No	1.253	0.93	0.129468	4.2	No	3	92	112843	28210.7
65880	26	Female	Mexican American	1.47	Some college or AA degree	Overweight	83.1	18	14	0.59	126.495	12	3.233	5.33	No smoking	Low drinking	Active	No	No	0.497	1.86	-0.573157	3.6	No	2	96	151528	37882.1
65889	30	Male	Other Hispanic	1.57	Some college or AA degree	Obesity	103.4	35	36	1.07	92.6511	14	2.017	3.54	No smoking	Low drinking	Active	Yes	No	1.095	1.03	0.0265769	6.2	No	1	103	72649.3	18162.3
65909	35	Male	Other Race	3.78	College graduate or above	Normal weight	78.1	31	39	0.69	122.99	6	3.517	6.28	No smoking	Low drinking	Insuffciently active	No	No	3.714	1.06	0.544536	5.2	No	1	91	42060.8	10515.2
65918	34	Female	Other Race	5	College graduate or above	Normal weight	66.2	17	12	0.53	123.877	10	1.474	3.49	Quit smoking	Low drinking	Active	No	No	0.497	1.78	-0.554064	3.8	No	1	103	37684.7	9421.18
65920	36	Female	Non-Hispanic White	0.65	Some college or AA degree	Obesity	106.7	21	19	0.74	104.223	11	2.689	5.17	Quit smoking	Low drinking	Insuffciently active	Yes	No	1.874	1.63	0.060582	4.4	No	1	95	64112	16028
65923	62	Male	Non-Hispanic White	5	College graduate or above	Normal weight	79.9	27	16	1.14	68.5415	7	2.302	4.14	No smoking	Low drinking	Active	No	No	0.847	1.45	-0.233485	6.4	No	2	91	283600	70900.1
65931	22	Male	Other Race	2.18	9-11th grade	Normal weight	74.6	25	13	0.72	132.414	9	1.862	4.78	No smoking	Low drinking	Insuffciently active	No	No	4.493	0.85	0.723117	5.2	No	3	90	23144.1	5786.02
65951	50	Female	Non-Hispanic White	4.86	College graduate or above	Obesity	107.7	22	23	0.83	82.2219	13	2.457	4.19	No smoking	Low drinking	Insuffciently active	No	No	1.31	1.14	0.0603664	5.7	No	1	99	243820	60955
65954	66	Female	Non-Hispanic Black	5	College graduate or above	Normal weight	85.7	26	20	1.12	59.2816	11	3.543	6.03	Quit smoking	Low drinking	Insuffciently active	No	No	0.768	2.12	-0.440975	6.8	Yes	1	99	42540.5	10635.1
65955	80	Female	Non-Hispanic White	1.16	College graduate or above	Normal weight	93.6	26	21	0.87	62.9146	18	3.181	5.33	No smoking	Low drinking	Insuffciently active	Yes	No	1.118	1.63	-0.163746	4.5	No	3	91	66602.6	16650.6
65967	36	Female	Other Hispanic	2.01	Some college or AA degree	Normal weight	84.1	15	14	0.69	111.994	9	1.836	3.85	No smoking	Low drinking	Insuffciently active	No	No	0.474	1.81	-0.5819	3.6	No	2	94	80520.1	20130
65974	63	Female	Non-Hispanic White	4.49	Some college or AA degree	Overweight	94.3	29	28	0.66	94.0106	10	4.008	6.47	Quit smoking	Low drinking	Active	Yes	No	0.858	2.07	-0.382483	4.8	No	1	91	287756	71939
65978	57	Male	Non-Hispanic White	2.86	Some college or AA degree	Obesity	117.5	21	27	0.95	88.4989	15	4.008	5.61	Current smoking	Low drinking	Insuffciently active	Yes	No	1.671	0.83	0.303898	7	No	1	98	292624	73156
65988	20	Male	Other Race	0.23	Some college or AA degree	Normal weight	75.3	26	15	0.78	129.941	12	2.327	4.29	No smoking	Low drinking	Insuffciently active	No	No	0.745	1.63	-0.340031	5.5	No	2	92	51544.1	12886
65991	26	Female	Non-Hispanic White	2.75	Some college or AA degree	Normal weight	78.8	16	14	0.88	90.6758	12	2.87	4.86	Current smoking	Low drinking	Insuffciently active	No	No	1.016	1.53	-0.177798	3	No	3	91	280764	70190.9
65992	61	Female	Non-Hispanic Black	5	High school graduate	Overweight	95.3	21	12	1.07	64.8863	13	1.138	2.87	No smoking	Low drinking	Active	No	No	1.276	1.14	0.0489458	6.2	Yes	1	96	43483.6	10870.9
66000	54	Female	Other Hispanic	5	College graduate or above	Overweight	89	33	44	0.66	100.146	12	2.353	4.89	Quit smoking	Low drinking	Insuffciently active	No	No	0.813	2.17	-0.426369	5.8	Yes	2	92	50852.5	12713.1
66010	40	Female	Non-Hispanic White	1.17	High school graduate	Normal weight	72.7	21	17	0.74	101.335	7	2.612	4.91	No smoking	Low drinking	Active	No	No	0.497	2.07	-0.619614	3	No	1	101	70089.5	17522.4
66013	23	Male	Other Hispanic	0.25	9-11th grade	Obesity	102.6	21	23	0.72	131.487	11	3.801	5.61	No smoking	Heavy drinking	Active	No	No	0.79	1.45	-0.263741	6.3	No	2	90	0	0
66015	64	Male	Other Race	3.06	College graduate or above	Overweight	92.3	23	11	1.05	74.6504	12	2.819	4.71	No smoking	Low drinking	Active	No	No	2.066	0.93	0.346647	5.7	No	2	96	16491.8	4122.96
66022	35	Female	Non-Hispanic Black	2.66	College graduate or above	Obesity	92.1	62	176	0.74	121.646	10	3.051	5.33	No smoking	Low drinking	Active	Yes	No	0.948	1.84	-0.288009	3.3	No	1	96	64780.5	16195.1
66026	65	Male	Non-Hispanic White	5	College graduate or above	Obesity	121.3	28	24	1.09	70.8518	14	4.163	6.15	No smoking	Low drinking	Insuffciently active	Yes	No	1.389	1.34	0.0155974	6.5	No	2	99	145727	36431.8
66032	36	Male	Other Hispanic	3.45	Some college or AA degree	Overweight	96.7	20	24	0.86	111.56	10	3.672	5.66	No smoking	Low drinking	Insuffciently active	No	No	2.393	0.91	0.419901	5.6	No	2	90	65355.4	16338.9
66033	37	Female	Non-Hispanic White	4.71	9-11th grade	Normal weight	77	21	10	0.68	111.746	8	1.19	3.47	Current smoking	Heavy drinking	Active	No	No	1.31	1.68	-0.108038	6.2	Yes	2	94	155084	38770.9
66040	24	Female	Other Hispanic	1.98	Some college or AA degree	Overweight	77.8	22	13	0.74	113.389	12	3	5.04	No smoking	Low drinking	Insuffciently active	No	No	1.344	1.42	-0.0238891	3.7	No	2	103	99966.4	24991.6
66043	64	Female	Non-Hispanic White	5	High school graduate	Obesity	105.6	21	30	0.99	60.217	17	3.077	5.48	No smoking	Low drinking	Insuffciently active	No	No	1.942	1.53	0.103558	6.1	Yes	2	101	363173	90793.4
66049	73	Male	Other Hispanic	3.04	College graduate or above	Obesity	121.2	15	19	1.25	56.7583	27	2.793	5.12	No smoking	Low drinking	Insuffciently active	Yes	No	2.529	1.16	0.338491	7.7	Yes	3	90	24451.5	6112.86
66052	43	Female	Non-Hispanic White	2.31	Some college or AA degree	Obesity	140.1	26	29	0.82	87.641	12	2.586	5.69	No smoking	Low drinking	Insuffciently active	Yes	No	4.256	1.16	0.564544	6.8	Yes	1	101	335197	83799.1
66054	33	Female	Non-Hispanic White	5	College graduate or above	Normal weight	82.1	17	11	0.97	76.7377	16	1.448	3.21	Quit smoking	Low drinking	Active	No	No	1.061	1.27	-0.0780883	3.3	No	1	97	218949	54737.2
66056	57	Female	Non-Hispanic Black	5	High school graduate	Normal weight	77.9	15	13	0.85	88.1482	15	3.698	7.55	Quit smoking	Low drinking	Active	Yes	No	0.61	3.57	-0.767338	3.4	No	1	101	64604.8	16151.2
66058	74	Female	Non-Hispanic White	3.4	Some college or AA degree	Overweight	104	30	31	0.7	85.3515	15	4.836	7.21	Quit smoking	Low drinking	Insuffciently active	No	No	2.134	1.4	0.183066	5.7	No	1	91	139880	34970
66071	65	Female	Non-Hispanic Black	3.85	High school graduate	Obesity	105.1	23	26	1.23	53.3064	13	2.819	4.97	Quit smoking	Low drinking	Insuffciently active	Yes	Yes	1.468	1.47	-0.000591279	7.2	Yes	1	90	30050.1	7512.53
66083	21	Male	Non-Hispanic White	0.3	Less than 9th grade	Normal weight	81	20	19	1.03	103.35	15	1.5	2.74	No smoking	Low drinking	Active	No	No	0.971	0.8	0.0841292	5.9	No	2	101	0	0
66089	34	Male	Non-Hispanic White	0.92	Some college or AA degree	Normal weight	91.7	15	11	1	97.7626	6	2.922	4.58	No smoking	Low drinking	Insuffciently active	No	No	1.106	1.14	-0.0131497	5	No	1	102	45666.5	11416.6
66093	41	Female	Non-Hispanic Black	2.15	Some college or AA degree	Obesity	114.5	17	18	0.73	118.559	8	3.827	5.82	No smoking	Low drinking	Insuffciently active	No	Yes	2.281	0.96	0.375854	5.6	No	1	100	76136.5	19034.1
66094	25	Male	Other Race	2.8	College graduate or above	Normal weight	78.7	18	10	1.11	91.7982	12	2.198	3.93	Current smoking	Heavy drinking	Active	No	No	0.858	1.34	-0.193618	7.2	Yes	2	101	33301	8325.25
66095	72	Female	Non-Hispanic White	3.3	College graduate or above	Obesity	116.5	18	13	0.89	64.7476	22	3.75	6.18	No smoking	Low drinking	Active	No	No	1.626	1.68	-0.0141887	6.1	Yes	1	90	145058	36264.5
66101	20	Female	Non-Hispanic White	0.23	High school graduate	Overweight	90.7	21	12	0.69	125.316	9	2.819	4.47	No smoking	Low drinking	Active	No	No	0.485	1.42	-0.466547	5.5	No	2	98	131395	32848.7
66103	25	Male	Non-Hispanic White	1.31	College graduate or above	Obesity	124.7	19	22	1.28	77.2703	20	3.155	5.17	No smoking	Low drinking	Insuffciently active	No	No	1.784	1.19	0.175848	8.4	Yes	1	100	223419	55854.8
66104	50	Female	Non-Hispanic White	0.3	9-11th grade	Normal weight	81	18	11	0.88	76.6079	8	1.965	3.21	Current smoking	Low drinking	Active	Yes	No	1.027	0.78	0.119476	1.9	No	2	101	79734.2	19933.5
66109	32	Male	Non-Hispanic White	0.81	9-11th grade	Obesity	127.7	32	52	0.92	109.662	9	1.655	3.1	No smoking	Low drinking	Active	Yes	No	0.971	1.01	-0.0171021	6.1	No	1	98	36922.9	9230.73
66110	63	Male	Non-Hispanic White	5	College graduate or above	Overweight	107	23	20	0.91	89.3758	19	2.793	4.45	Quit smoking	Low drinking	Active	Yes	No	1.287	1.06	0.0842727	5.9	No	1	99	248173	62043.3
66111	26	Female	Non-Hispanic Black	5	College graduate or above	Normal weight	81.9	18	15	0.64	142.736	9	1.707	3.31	No smoking	Low drinking	Active	No	No	0.632	1.32	-0.319857	4	No	1	97	70282.7	17570.7
66123	29	Female	Non-Hispanic White	0.79	Some college or AA degree	Obesity	126.5	25	30	0.78	102.725	11	3.388	5.3	Current smoking	Low drinking	Active	No	No	1.671	1.14	0.166072	5.6	No	2	95	73950.8	18487.7
66126	67	Female	Non-Hispanic Black	4.08	College graduate or above	Normal weight	83	19	12	0.88	78.7941	10	3.569	5.46	No smoking	Low drinking	Active	Yes	No	1.185	1.34	-0.0533864	4.5	No	2	101	54276	13569
66136	27	Male	Non-Hispanic White	3.64	Some college or AA degree	Normal weight	86	16	11	1.07	94.6244	8	3.827	5.38	No smoking	Low drinking	Active	No	No	1.264	0.98	0.110521	7.1	Yes	3	90	226755	56688.7
66138	36	Female	Other Race	5	College graduate or above	Normal weight	82.8	24	18	0.63	115.397	8	2.845	4.65	No smoking	Low drinking	Active	No	No	1.039	1.34	-0.110489	4.4	No	3	91	39697	9924.24
66157	80	Male	Non-Hispanic White	2.72	High school graduate	Normal weight	93	26	16	0.95	75.2957	14	1.836	3.49	Quit smoking	Low drinking	Active	Yes	No	0.621	1.37	-0.343629	5.2	No	1	95	110277	27569.3
66162	60	Female	Other Hispanic	5	College graduate or above	Obesity	97.3	29	22	0.61	98.5339	13	4.474	6.36	No smoking	Low drinking	Insuffciently active	Yes	Yes	1.231	1.32	-0.0303159	6	Yes	2	93	26100.6	6525.14
66167	23	Female	Other Race	0.73	College graduate or above	Overweight	83.7	17	13	0.65	125.138	8	2.017	3.98	No smoking	Low drinking	Insuffciently active	No	No	0.858	1.58	-0.26517	6	Yes	1	95	26901.1	6725.29
66177	44	Male	Non-Hispanic Black	1.57	9-11th grade	Overweight	85.7	24	28	1.11	93.1008	8	3.595	5.38	No smoking	Heavy drinking	Active	Yes	No	0.598	1.5	-0.39939	5.8	No	1	98	65013	16253.3
66179	23	Female	Other Race	0.33	Some college or AA degree	Normal weight	63.1	20	16	0.63	126.431	6	2.379	4.53	No smoking	Low drinking	Active	No	No	0.723	1.81	-0.39854	4.2	No	1	92	38735.8	9683.94
66186	45	Female	Mexican American	1.47	9-11th grade	Obesity	103.2	18	11	0.54	113.963	10	2.353	3.98	No smoking	Low drinking	Insuffciently active	No	No	0.655	1.32	-0.304333	3.8	No	2	98	101977	25494.2
66191	56	Female	Non-Hispanic Black	0.98	9-11th grade	Overweight	100.5	23	28	0.99	73.8259	14	4.965	6.93	No smoking	Low drinking	Insuffciently active	Yes	No	1.411	1.32	0.0289531	3.9	No	1	92	61275.2	15318.8
66194	63	Female	Non-Hispanic White	5	College graduate or above	Overweight	85.5	27	22	0.74	86.2168	11	2.948	5.33	Quit smoking	Low drinking	Active	No	No	0.847	1.99	-0.37097	3.7	No	1	97	374781	93695.2
66207	80	Male	Non-Hispanic Black	3.58	Less than 9th grade	Obesity	134.5	21	20	0.8	97.7836	11	3.207	5.02	No smoking	Low drinking	Insuffciently active	Yes	Yes	1.694	1.03	0.216076	7.7	Yes	1	96	20358.3	5089.58
66214	70	Female	Non-Hispanic White	1.83	9-11th grade	Normal weight	77	24	9	1.01	56.3525	5	4.448	6.88	Current smoking	Heavy drinking	Insuffciently active	No	No	2.213	1.42	0.192693	4.8	No	1	101	70417.2	17604.3
66222	47	Male	Non-Hispanic Black	1.63	9-11th grade	Normal weight	81.8	61	38	0.85	120.26	10	2.508	5.09	No smoking	Low drinking	Insuffciently active	Yes	No	0.689	2.28	-0.519716	5.7	No	2	99	58141.3	14535.3
66224	80	Female	Non-Hispanic White	0.54	High school graduate	Overweight	84.6	24	16	0.87	62.9146	11	3.595	5.74	No smoking	Low drinking	Insuffciently active	No	No	1.084	1.66	-0.185079	3.2	No	2	95	0	0
66229	71	Male	Non-Hispanic White	5	College graduate or above	Overweight	102.2	32	31	1.15	63.6665	20	2.534	4.37	Quit smoking	Heavy drinking	Active	Yes	No	0.982	1.4	-0.154017	6	No	1	99	126463	31615.8
66230	64	Female	Other Hispanic	1.85	High school graduate	Normal weight	90.5	25	19	0.9	67.5714	17	3.465	5.64	No smoking	Low drinking	Active	Yes	No	1.773	1.37	0.111988	5.9	Yes	2	91	0	0
66234	26	Male	Non-Hispanic White	1.62	College graduate or above	Obesity	101.5	25	29	0.94	111.447	18	3.103	4.78	No smoking	Low drinking	Active	Yes	No	0.903	1.27	-0.148116	5.6	No	1	92	241031	60257.8
66235	33	Female	Other Race	0.89	College graduate or above	Normal weight	83.2	19	13	0.57	121.8	7	2.431	4.19	Quit smoking	Low drinking	Insuffciently active	No	No	1.298	1.16	0.0488167	4.7	No	1	91	42251.5	10562.9
66237	52	Male	Other Hispanic	2.49	9-11th grade	Obesity	110.9	22	30	0.7	108.502	11	3.879	5.92	Quit smoking	Low drinking	Insuffciently active	No	No	1.66	1.29	0.109518	5.8	No	2	93	57346	14336.5
66241	50	Female	Other Hispanic	1.19	Some college or AA degree	Overweight	114	22	22	0.63	104.588	12	3.543	5.61	No smoking	Low drinking	Active	No	No	1.739	1.27	0.136496	4.6	No	2	90	44331.5	11082.9
66243	39	Female	Non-Hispanic Black	5	Some college or AA degree	Overweight	96.2	21	17	0.78	110.982	8	3.672	5.69	No smoking	Low drinking	Insuffciently active	No	No	0.711	1.68	-0.37344	4.6	No	2	97	69867.9	17467
66246	40	Male	Non-Hispanic White	1.91	9-11th grade	Obesity	119	25	29	0.7	118.045	10	2.896	4.73	Quit smoking	Low drinking	Active	No	No	1.423	1.19	0.0776579	6.5	No	1	95	347343	86835.9
66249	27	Female	Other Race	2.39	College graduate or above	Normal weight	77.8	15	11	0.69	119.303	12	2.845	5.35	No smoking	Low drinking	Insuffciently active	No	No	0.824	2.12	-0.410409	4	No	2	96	47655.9	11914
66253	38	Female	Non-Hispanic White	2.6	Some college or AA degree	Overweight	103.8	13	17	0.64	113.199	12	2.974	4.71	Quit smoking	Low drinking	Active	No	Yes	1.411	1.09	0.112101	4.8	No	1	101	167137	41784.3
66254	64	Female	Other Hispanic	2.31	9-11th grade	Obesity	98.5	16	18	0.66	93.3525	17	3.207	5.12	No smoking	Low drinking	Insuffciently active	Yes	Yes	1.434	1.27	0.0527454	4.9	No	2	93	23436.3	5859.08
66259	45	Male	Other Race	2.3	High school graduate	Normal weight	80.1	33	31	0.92	100.091	18	3.103	5.22	Quit smoking	Low drinking	Active	No	No	0.756	1.78	-0.371898	5.6	No	1	92	38875.9	9718.99
66261	52	Male	Non-Hispanic White	0.9	High school graduate	Overweight	94.4	21	25	0.82	101.671	10	5.534	7.76	Current smoking	Heavy drinking	Active	Yes	No	2.168	1.24	0.242638	5.7	No	2	91	333657	83414.2
66270	76	Male	Other Race	5	College graduate or above	Overweight	108.1	18	17	1.09	65.5832	17	2.508	4.76	Quit smoking	Low drinking	Active	No	No	2.608	1.06	0.391002	7.8	Yes	1	93	25663.1	6415.78
66279	62	Male	Non-Hispanic Black	2.58	Some college or AA degree	Obesity	114.8	33	25	1.17	76.9836	13	2.896	4.53	Quit smoking	Low drinking	Active	No	No	1.344	1.01	0.124078	5.7	No	2	92	20625.7	5156.43
66280	69	Female	Other Race	0.4	Less than 9th grade	Normal weight	85.2	31	16	0.65	90.5845	10	2.922	5.51	No smoking	Low drinking	Insuffciently active	Yes	No	1.344	1.97	-0.166067	4.9	No	1	92	46865.4	11716.3
66283	33	Female	Non-Hispanic Black	3.36	Some college or AA degree	Obesity	119.6	19	19	0.93	93.5843	10	4.396	6.31	No smoking	Low drinking	Insuffciently active	Yes	Yes	1.411	1.27	0.0457233	6.1	Yes	2	98	74671.9	18668
66289	41	Male	Non-Hispanic White	3.21	College graduate or above	Obesity	108.4	25	36	0.81	110.394	5	2.56	4.22	Quit smoking	Heavy drinking	Active	No	No	1.185	1.11	0.0283954	6.8	No	2	94	238501	59625.3
66290	63	Female	Non-Hispanic White	4.08	College graduate or above	Normal weight	91.4	22	16	0.84	73.9672	8	3.077	5.02	No smoking	Low drinking	Insuffciently active	No	No	0.711	1.6	-0.35225	3.4	No	2	102	337995	84498.9
66300	35	Female	Non-Hispanic White	0.59	High school graduate	Obesity	104.6	15	13	0.59	118.746	11	3.129	4.84	Quit smoking	Low drinking	Active	No	No	0.689	1.4	-0.307909	4.4	No	2	101	60650.7	15162.7
66302	45	Female	Non-Hispanic White	0	9-11th grade	Normal weight	83.3	16	13	0.9	77.2196	14	2.922	5.22	Current smoking	Heavy drinking	Insuffciently active	No	No	1.705	1.53	0.047033	3.9	No	2	97	0	0
66308	55	Male	Non-Hispanic White	0.86	Some college or AA degree	Normal weight	87	26	28	0.96	88.6219	19	2.741	4.71	Current smoking	Heavy drinking	Active	No	No	0.756	1.63	-0.333666	6.2	No	1	101	76492.2	19123
66309	30	Female	Other Race	1.02	9-11th grade	Normal weight	72.7	27	19	0.68	117.378	6	1.94	4.09	Current smoking	Heavy drinking	Insuffciently active	No	No	0.869	1.76	-0.306493	4.3	No	1	102	63071.9	15768
66317	43	Male	Non-Hispanic White	2.77	College graduate or above	Overweight	97	22	23	0.87	105.703	15	2.508	4.4	No smoking	Low drinking	Active	No	No	1.389	1.24	0.0492806	6	No	1	91	273630	68407.4
66320	21	Male	Non-Hispanic Black	0.96	9-11th grade	Overweight	83	21	13	0.89	141.655	10	1.94	3.54	No smoking	Low drinking	Active	No	No	0.373	1.42	-0.58058	4.6	No	2	90	49828.8	12457.2
66321	71	Female	Non-Hispanic White	2.51	College graduate or above	Obesity	101	26	19	0.5	97.3732	7	3.284	5.74	No smoking	Low drinking	Insuffciently active	Yes	No	1.829	1.63	0.0500261	4.8	No	1	103	141724	35430.9
66323	49	Female	Mexican American	1.07	Less than 9th grade	Normal weight	88.5	25	22	0.48	115.183	10	3.233	5.59	No smoking	Low drinking	Insuffciently active	Yes	Yes	2.1	1.4	0.176091	4.4	No	2	98	88092.8	22023.2
66325	24	Female	Non-Hispanic Black	2.95	High school graduate	Normal weight	77	19	13	0.67	142.591	8	2.508	4.22	No smoking	Low drinking	Active	No	No	0.406	1.53	-0.576165	3.4	No	1	96	55099.7	13774.9
66326	47	Male	Non-Hispanic Black	5	9-11th grade	Overweight	100	14	16	0.79	123.933	6	6.077	7.73	Current smoking	Low drinking	Active	No	Yes	1.264	1.09	0.0643206	5	No	3	90	0	0
66327	60	Male	Other Hispanic	5	College graduate or above	Obesity	127.7	28	26	0.99	82.4385	21	3.776	5.4	No smoking	Low drinking	Insuffciently active	Yes	No	0.711	1.29	-0.25872	7.8	Yes	2	93	18267.3	4566.83
66331	77	Female	Non-Hispanic White	0.83	Some college or AA degree	Obesity	101.4	17	13	0.83	68.0169	10	2.715	4.76	No smoking	Low drinking	Active	No	No	1.039	1.58	-0.182042	4.3	No	1	95	76092.7	19023.2
66334	37	Male	Mexican American	1.42	Less than 9th grade	Obesity	114.5	44	61	0.85	111.312	14	4.189	6.05	No smoking	Low drinking	Active	Yes	No	1.027	1.4	-0.134558	6.5	No	3	91	87629.5	21907.4
66335	35	Male	Non-Hispanic White	0.74	9-11th grade	Overweight	102	61	121	0.74	119.504	14	3.362	5.79	Current smoking	Low drinking	Active	Yes	No	2.314	1.37	0.227643	6.9	No	1	98	33504.5	8376.11
66338	31	Female	Non-Hispanic White	2.2	Some college or AA degree	Normal weight	84.7	18	14	0.69	115.998	10	1.888	3.49	No smoking	Low drinking	Insuffciently active	No	No	0.474	1.4	-0.47035	4.5	No	1	98	176650	44162.4
66343	20	Female	Non-Hispanic White	0.27	Some college or AA degree	Obesity	118.4	51	99	0.72	120.548	12	2.612	4.42	Current smoking	Heavy drinking	Insuffciently active	Yes	No	1.016	1.34	-0.120211	7	Yes	1	98	237163	59290.8
66347	80	Male	Non-Hispanic White	1.16	Less than 9th grade	Normal weight	100.4	23	16	1.18	57.9339	15	4.448	6.31	Quit smoking	Heavy drinking	Insuffciently active	Yes	No	1.389	1.22	0.0563424	5.5	No	1	95	68523.2	17130.8
66349	24	Female	Other Race	1.62	High school graduate	Obesity	93	20	21	0.46	139.232	12	3.957	5.84	No smoking	Low drinking	Active	No	No	1.411	1.24	0.0561053	4.6	No	2	100	26943.4	6735.86
66355	62	Male	Other Race	0.73	High school graduate	Normal weight	89	23	19	0.84	93.8399	19	2.017	4.47	No smoking	Low drinking	Insuffciently active	Yes	No	3.477	0.85	0.611786	7	No	1	95	14009.3	3502.32
66362	55	Female	Non-Hispanic White	1.05	Some college or AA degree	Normal weight	93.6	18	10	0.57	104.359	14	3.646	5.79	No smoking	Low drinking	Active	No	No	1.298	1.55	-0.077057	3.6	No	1	92	82127.5	20531.9
66377	43	Male	Non-Hispanic White	0.21	9-11th grade	Normal weight	90.3	20	26	0.68	116.969	12	3.181	5.79	No smoking	Low drinking	Insuffciently active	Yes	Yes	3.455	1.03	0.525611	4.4	No	2	97	44218.7	11054.7
66378	59	Female	Non-Hispanic White	2.42	High school graduate	Obesity	115	33	35	0.78	83.2058	10	3.827	5.92	No smoking	Low drinking	Active	No	No	1.152	1.58	-0.137205	5.8	Yes	1	101	357189	89297.3
66384	38	Female	Non-Hispanic White	1.12	High school graduate	Normal weight	85.6	18	14	0.74	102.769	8	3.026	4.68	No smoking	Low drinking	Active	Yes	No	1.231	1.09	0.0528316	4.2	No	1	99	41999.5	10499.9
66386	50	Female	Other Hispanic	3.04	Some college or AA degree	Obesity	105	20	23	0.64	104.048	19	3.698	5.77	No smoking	Low drinking	Insuffciently active	No	No	1.298	1.47	-0.0540426	4.8	No	3	90	42213.6	10553.4
66389	55	Male	Non-Hispanic White	5	College graduate or above	Obesity	120.9	19	26	0.85	98.0913	10	3.181	5.74	Current smoking	Heavy drinking	Insuffciently active	No	No	3.805	0.83	0.661277	6.6	No	1	99	297319	74329.8
66391	28	Female	Non-Hispanic White	5	College graduate or above	Normal weight	79.5	17	17	0.65	120.819	9	3.724	5.59	No smoking	Low drinking	Insuffciently active	No	No	1.332	1.24	0.0310825	5.7	No	3	91	275437	68859.2
66393	43	Female	Other Race	2.06	Some college or AA degree	Normal weight	84.2	24	20	0.61	111.032	12	3.181	5.17	Quit smoking	Low drinking	Active	Yes	No	0.689	1.68	-0.38709	3.8	No	1	92	55610	13902.5
66399	61	Male	Non-Hispanic Black	5	College graduate or above	Obesity	107.7	24	21	1.35	65.2097	14	4.008	6.18	Quit smoking	Low drinking	Active	No	No	1.784	1.34	0.12429	7	No	3	90	0	0
66404	35	Female	Non-Hispanic White	2.44	College graduate or above	Overweight	98.6	24	20	0.82	92.7071	11	5.301	7.81	No smoking	Low drinking	Insuffciently active	No	No	1.694	1.73	-0.0091327	5.2	No	1	91	0	0
66409	36	Female	Non-Hispanic White	1.09	Some college or AA degree	Overweight	89.5	22	15	0.62	116.006	7	3.62	5.59	Current smoking	Low drinking	Active	No	No	1.197	1.42	-0.0741942	4.3	No	1	95	61870.6	15467.7
66429	69	Female	Other Hispanic	0.73	Some college or AA degree	Normal weight	81	21	11	0.82	73.0109	8	3.491	5.38	No smoking	Low drinking	Insuffciently active	Yes	Yes	1.355	1.27	0.0281356	5.8	Yes	2	90	28074.5	7018.62
66431	23	Female	Non-Hispanic White	2.94	Some college or AA degree	Normal weight	79.5	18	13	0.82	100.861	9	3.465	5.38	Current smoking	Low drinking	Insuffciently active	No	No	0.982	1.47	-0.175206	4.8	No	2	94	193282	48320.4
66436	74	Female	Other Race	1.18	9-11th grade	Obesity	110.1	26	26	0.72	82.4935	15	1.888	3.88	Quit smoking	Low drinking	Insuffciently active	No	No	2.123	1.01	0.322629	6.7	Yes	1	100	41149.2	10287.3
66438	44	Male	Other Hispanic	0.58	Some college or AA degree	Obesity	109.6	24	28	1.04	86.9104	17	4.629	6.7	No smoking	Low drinking	Active	Yes	No	1.987	1.16	0.23374	8.2	Yes	2	93	77030	19257.5
66439	48	Female	Mexican American	1.53	High school graduate	Obesity	98.4	18	11	0.51	113.704	6	2.379	4.86	Current smoking	Low drinking	Insuffciently active	No	No	0.587	2.22	-0.577715	3.8	No	2	98	89568.2	22392
66443	38	Female	Mexican American	1.12	Less than 9th grade	Obesity	108.5	28	26	0.4	132.129	4	3.543	6	Quit smoking	Low drinking	Insuffciently active	Yes	No	2.552	1.29	0.296291	4	No	3	92	150124	37531.1
66451	52	Female	Other Hispanic	5	High school graduate	Obesity	97	20	20	0.68	100.57	17	3.853	5.48	Quit smoking	Low drinking	Active	No	No	0.869	1.24	-0.154402	4	No	1	90	59316.3	14829.1
66460	37	Male	Non-Hispanic White	5	College graduate or above	Normal weight	86.1	22	24	0.69	121.274	17	4.655	6.44	No smoking	Low drinking	Insuffciently active	Yes	No	0.858	1.4	-0.212641	7	No	2	92	196781	49195.2
66462	57	Male	Non-Hispanic Black	4.87	High school graduate	Overweight	102.2	30	24	0.87	111.035	18	3.284	5.35	No smoking	Low drinking	Insuffciently active	Yes	No	0.858	1.68	-0.291822	6.7	No	2	102	80293.7	20073.4
66464	21	Male	Mexican American	0.79	Some college or AA degree	Overweight	100.4	26	21	0.97	111.129	11	1.629	3.67	No smoking	Low drinking	Insuffciently active	No	No	2.631	0.83	0.501043	4.9	No	2	103	75427.6	18856.9
66476	60	Male	Non-Hispanic White	5	Some college or AA degree	Obesity	119.5	33	30	1.01	80.469	20	3.284	5.56	Quit smoking	Low drinking	Active	No	No	2.168	1.29	0.22547	8.7	Yes	1	101	283872	70967.9
66487	31	Male	Non-Hispanic Black	0.25	High school graduate	Obesity	112.8	40	60	1.22	90.9912	12	4.086	6.36	No smoking	Low drinking	Active	Yes	No	3.455	0.7	0.69335	9.4	Yes	2	99	40038	10009.5
66494	47	Male	Non-Hispanic White	1.65	Some college or AA degree	Obesity	113.3	42	77	0.92	98.6946	10	0.75	2.79	Quit smoking	Low drinking	Active	Yes	No	1.852	1.19	0.192094	6.3	No	1	101	69350	17337.5
66497	25	Female	Non-Hispanic Black	0.4	9-11th grade	Obesity	93.9	20	14	0.75	128.397	10	3.026	4.55	No smoking	Low drinking	Active	No	No	0.7	1.22	-0.241262	3.8	No	2	96	38120	9530
66503	50	Male	Non-Hispanic Black	5	High school graduate	Obesity	103.6	27	43	0.97	105.06	9	3.207	5.17	Current smoking	Low drinking	Insuffciently active	No	Yes	1.05	1.47	-0.146128	7.4	Yes	1	96	49515.6	12378.9
66505	34	Male	Mexican American	0.92	High school graduate	Normal weight	83.2	25	25	0.76	119.034	10	4.241	6.49	No smoking	Low drinking	Active	No	No	1.31	1.66	-0.102837	4.8	No	1	102	76738.1	19184.5
66515	70	Female	Other Race	5	College graduate or above	Normal weight	75.6	20	17	0.6	92.3506	11	3.026	5.56	No smoking	Low drinking	Insuffciently active	No	No	0.824	2.15	-0.416511	4.6	No	1	90	30675.5	7668.87
66518	80	Female	Non-Hispanic Black	1.65	Less than 9th grade	Obesity	102.7	24	18	1.08	56.1441	13	2.017	4.01	No smoking	Low drinking	Active	Yes	No	0.847	1.6	-0.276237	4.9	No	2	95	41395.5	10348.9
66525	47	Male	Non-Hispanic White	1.98	High school graduate	Overweight	106.6	31	34	0.81	105.838	16	2.483	4.22	No smoking	Low drinking	Active	Yes	No	1.739	0.93	0.271817	6.1	No	1	101	304750	76187.4
66536	52	Female	Other Hispanic	0	College graduate or above	Normal weight	81.1	29	23	0.82	82.2717	17	3.982	5.9	No smoking	Low drinking	Insuffciently active	No	No	1.332	1.29	0.0139145	4.2	No	3	90	42159.3	10539.8
66551	22	Male	Non-Hispanic White	0.75	9-11th grade	Obesity	98.2	21	31	0.91	119.207	12	2.689	4.01	Current smoking	Heavy drinking	Active	No	No	1.016	0.85	0.0774748	5	No	2	98	79110.8	19777.7
66552	45	Male	Other Hispanic	2.69	Some college or AA degree	Overweight	101.5	41	46	0.86	104.725	17	2.043	3.31	Current smoking	Low drinking	Insuffciently active	No	No	1.106	0.75	0.168694	6.5	No	2	93	66426.2	16606.6
66558	54	Female	Non-Hispanic White	5	High school graduate	Normal weight	92.4	26	31	0.68	99.1672	11	2.664	4.53	Quit smoking	Low drinking	Active	No	No	1.005	1.4	-0.143962	4.3	No	1	97	366276	91568.9
66561	42	Female	Mexican American	0.54	9-11th grade	Obesity	100.9	18	18	0.54	116.39	13	3.233	5.15	No smoking	Low drinking	Insuffciently active	No	No	1.784	1.09	0.213968	4.8	No	1	102	78276.1	19569
66573	63	Male	Mexican American	0.87	Less than 9th grade	Overweight	112.1	26	17	1.3	58.0689	19	3.077	4.84	Current smoking	Low drinking	Insuffciently active	No	No	1.727	0.96	0.255021	6.8	No	1	101	17112.9	4278.23
66575	38	Male	Non-Hispanic White	5	College graduate or above	Overweight	92.4	23	32	0.74	117.012	13	4.086	5.92	No smoking	Low drinking	Active	Yes	No	1.513	1.14	0.122934	5.8	No	3	92	0	0
66582	55	Male	Other Race	5	College graduate or above	Normal weight	75.5	53	42	0.82	99.5506	13	2.664	5.28	No smoking	Low drinking	Active	Yes	No	0.711	2.28	-0.506065	6.9	No	1	90	32313.2	8078.3
66585	40	Male	Other Race	5	College graduate or above	Overweight	93.3	28	25	0.87	107.954	12	2.974	4.76	Quit smoking	Low drinking	Active	No	No	0.937	1.34	-0.155365	5.5	No	3	91	34632.2	8658.04
66587	47	Male	Other Hispanic	2.17	Some college or AA degree	Normal weight	93.3	18	11	0.87	102.774	13	4.448	6.49	No smoking	Heavy drinking	Insuffciently active	No	No	0.948	1.6	-0.227312	5.8	No	1	96	73689.2	18422.3
66591	34	Male	Non-Hispanic White	3.7	College graduate or above	Obesity	110.3	29	37	0.88	112.074	14	2.431	4.19	Quit smoking	Low drinking	Active	Yes	No	1.411	1.11	0.104204	7.5	Yes	1	98	188181	47045.2
66594	61	Male	Mexican American	1.19	High school graduate	Obesity	115.5	26	45	0.94	87.1547	14	4.758	6.49	Current smoking	Heavy drinking	Insuffciently active	Yes	Yes	1.705	0.96	0.249453	5.3	No	2	98	16771.5	4192.87
66599	31	Female	Non-Hispanic White	1.61	High school graduate	Obesity	127.7	17	15	0.57	123.523	5	3.465	5.87	Current smoking	Low drinking	Active	No	No	2.653	1.19	0.34819	4.1	No	2	98	150193	37548.3
66603	34	Female	Non-Hispanic White	0.5	High school graduate	Overweight	94.6	29	36	0.72	109.257	11	3.905	6.21	No smoking	Low drinking	Active	No	No	1.535	1.6	-0.0180116	5	No	1	98	59009.8	14752.4
66620	64	Male	Non-Hispanic White	5	College graduate or above	Overweight	99.1	22	19	0.94	85.3372	16	3.051	5.56	No smoking	Low drinking	Insuffciently active	Yes	No	0.813	2.15	-0.422348	6.3	No	1	92	378282	94570.6
66635	78	Male	Other Race	3.97	College graduate or above	Overweight	99	23	25	1.39	48.1986	16	2.793	4.84	Quit smoking	Low drinking	Active	Yes	No	2.506	0.91	0.43994	7.4	Yes	1	96	18317.9	4579.47
66641	46	Female	Non-Hispanic White	0.94	College graduate or above	Obesity	122.5	21	22	0.65	106.468	10	2.457	4.24	No smoking	Low drinking	Insuffciently active	No	No	1.287	1.19	0.0340316	4	No	1	94	0	0
66642	41	Male	Non-Hispanic White	4.19	High school graduate	Overweight	101.1	22	26	0.82	109.838	13	3.724	5.02	Current smoking	Low drinking	Insuffciently active	No	No	0.903	0.88	0.0112051	6.4	No	2	91	281966	70491.5
66644	63	Female	Non-Hispanic White	1.16	College graduate or above	Normal weight	90	17	12	0.5	103.002	12	4.112	5.97	No smoking	Low drinking	Insuffciently active	No	No	1.14	1.34	-0.0701999	4.5	No	1	99	79203.5	19800.9
66653	42	Male	Non-Hispanic White	1.08	9-11th grade	Overweight	95.7	19	21	1	92.4202	9	3.051	5.72	Current smoking	Heavy drinking	Active	No	No	2.721	1.42	0.28244	5.7	No	2	97	43379.1	10844.8
66672	60	Male	Mexican American	5	College graduate or above	Obesity	107.7	21	18	1.12	71.0148	15	5.431	8.2	No smoking	Low drinking	Active	No	No	2.552	1.6	0.202761	4.2	No	2	94	15508.8	3877.19
66679	30	Male	Other Race	4.84	Some college or AA degree	Overweight	95.1	26	34	0.74	123.776	5	3.284	5.82	Current smoking	Low drinking	Insuffciently active	Yes	No	4.832	1.06	0.658821	5.5	No	1	97	57837.8	14459.5
66685	29	Male	Mexican American	0.59	9-11th grade	Obesity	114	22	20	0.69	128.284	12	2.586	4.19	No smoking	Low drinking	Active	No	No	1.626	0.85	0.281702	6.2	No	1	103	73583.4	18395.8
66690	65	Male	Mexican American	0.67	Less than 9th grade	Obesity	109.8	35	39	0.87	90.5673	19	4.112	5.72	No smoking	Heavy drinking	Insuffciently active	No	No	1.05	1.11	-0.0241337	5.3	No	2	102	27071.9	6767.98
66699	33	Male	Non-Hispanic White	1.88	College graduate or above	Obesity	112	22	24	1.07	90.7191	10	3.724	5.77	No smoking	Low drinking	Active	Yes	No	1.998	1.14	0.243691	7.9	Yes	2	101	239271	59817.8
66702	47	Male	Non-Hispanic Black	0.93	High school graduate	Overweight	95.2	26	21	1.01	102.181	12	3.517	6.23	Current smoking	Heavy drinking	Active	No	No	0.881	2.3	-0.416752	6.6	No	1	99	54723.1	13680.8
66710	66	Male	Other Race	1.83	College graduate or above	Normal weight	99	24	22	0.79	93.5704	14	2.974	4.86	No smoking	Low drinking	Insuffciently active	Yes	Yes	2.01	0.96	0.320925	5.6	No	1	96	19455.7	4863.94
66713	60	Female	Non-Hispanic White	1.2	9-11th grade	Normal weight	87.9	18	12	0.73	89.5134	11	4.189	6.21	Current smoking	Low drinking	Active	No	No	0.734	1.68	-0.359613	3.1	No	2	103	73845.7	18461.4
66714	21	Female	Mexican American	3.92	Some college or AA degree	Normal weight	74.2	21	16	0.53	135.722	13	1.914	4.19	No smoking	Low drinking	Insuffciently active	No	No	0.395	2.09	-0.723549	3.5	No	2	102	124657	31164.3
66716	30	Male	Non-Hispanic Black	0.65	Some college or AA degree	Overweight	86.7	37	49	1.23	90.7327	9	3.207	4.76	Quit smoking	Heavy drinking	Active	No	No	1.174	1.01	0.0653467	8.2	Yes	2	96	72448.7	18112.2
66721	47	Female	Other Race	5	College graduate or above	Obesity	112.2	17	14	0.84	82.7659	11	2.948	4.71	No smoking	Low drinking	Insuffciently active	No	No	1.219	1.19	0.0104567	3.8	No	2	100	37412.9	9353.24
66725	57	Male	Non-Hispanic White	3.53	Some college or AA degree	Overweight	103.7	19	19	0.89	94.9119	13	4.267	5.84	No smoking	Low drinking	Active	No	No	0.982	1.14	-0.0647934	5.6	No	2	95	257541	64385.3
66728	71	Female	Other Race	1.14	High school graduate	Normal weight	87.3	25	19	0.86	67.9639	25	1.862	3.93	No smoking	Low drinking	Active	Yes	No	2.156	1.09	0.296222	7.9	Yes	2	92	37167.3	9291.81
66738	59	Male	Other Hispanic	5	College graduate or above	Normal weight	86.9	26	29	1	82.017	17	3.827	5.48	Quit smoking	Low drinking	Active	No	No	1.332	1.03	0.111667	7	No	1	90	52685	13171.2
66763	80	Female	Non-Hispanic White	1.61	High school graduate	Overweight	90	21	19	0.67	83.0167	18	2.198	4.01	No smoking	Low drinking	Insuffciently active	Yes	Yes	0.779	1.45	-0.269831	4.1	No	2	91	0	0
66766	39	Male	Non-Hispanic White	4.5	9-11th grade	Normal weight	82.4	22	26	1.1	84.1153	9	2.689	4.42	Current smoking	Low drinking	Active	No	No	1.14	1.22	-0.029455	5	No	1	101	247969	61992.2
66770	22	Female	Non-Hispanic White	2.85	Some college or AA degree	Obesity	121	26	23	0.85	97.2538	10	2.405	4.01	No smoking	Low drinking	Active	No	No	1.366	0.98	0.144225	5.9	Yes	2	97	129559	32389.8
66771	31	Female	Other Hispanic	0.4	College graduate or above	Obesity	107	13	11	0.79	99.7438	15	3.569	5.25	No smoking	Low drinking	Insuffciently active	No	No	1.061	1.19	-0.0498316	5.5	No	1	98	99021.8	24755.4
66777	39	Male	Other Hispanic	0.43	Less than 9th grade	Obesity	139.2	19	32	0.93	103.044	11	2.405	5.09	Current smoking	Heavy drinking	Insuffciently active	Yes	Yes	4.222	0.75	0.750457	4.6	No	2	93	80229.4	20057.3
66785	60	Female	Other Race	3.82	Less than 9th grade	Normal weight	72.2	30	24	0.75	86.6356	14	3.336	5.59	No smoking	Low drinking	Active	Yes	No	1.208	1.71	-0.150929	5.1	No	2	102	38868.3	9717.07
66788	31	Male	Other Hispanic	0.93	Some college or AA degree	Normal weight	78.1	16	11	0.71	125.018	7	2.689	4.45	Current smoking	Heavy drinking	Active	No	No	0.677	1.45	-0.330779	4	No	2	98	73364.9	18341.2
66789	38	Female	Non-Hispanic White	1.03	College graduate or above	Obesity	88.8	19	15	0.62	114.388	6	3.491	5.92	No smoking	Low drinking	Active	No	No	0.892	2.02	-0.354987	1.8	No	1	97	66825.6	16706.4
66795	23	Male	Non-Hispanic White	0.37	9-11th grade	Normal weight	71	24	24	0.86	122.227	14	1.784	3.88	Current smoking	Heavy drinking	Active	Yes	No	1.14	1.58	-0.141752	4.7	No	1	94	92382.3	23095.6
66802	43	Female	Non-Hispanic White	1.3	Some college or AA degree	Normal weight	80.3	27	19	0.87	81.5886	11	2.431	4.55	Quit smoking	Low drinking	Insuffciently active	No	No	0.982	1.68	-0.233198	4.3	No	2	94	64359.4	16089.9
66811	29	Male	Other Race	1.38	College graduate or above	Overweight	97.5	23	19	0.88	116.08	10	3.698	6.31	No smoking	Low drinking	Active	No	No	2.597	1.42	0.262184	6.3	No	2	92	20428.5	5107.12
66817	72	Female	Non-Hispanic White	0.83	High school graduate	Obesity	126.2	26	29	0.69	86.9698	11	4.474	6.52	Quit smoking	Low drinking	Insuffciently active	No	No	1.513	1.34	0.0527341	6.5	Yes	1	94	52319.4	13079.8
66819	20	Male	Non-Hispanic White	0.97	9-11th grade	Normal weight	78.6	23	28	0.84	126.043	7	2.069	3.75	Current smoking	Low drinking	Active	No	No	1.434	1.03	0.143712	7.8	Yes	1	101	250283	62570.9
66835	56	Female	Non-Hispanic Black	0.19	High school graduate	Obesity	108.8	22	17	1.41	48.1422	11	2.25	4.22	No smoking	Low drinking	Insuffciently active	No	No	0.835	1.58	-0.276971	4.4	No	2	99	36543.1	9135.78
66839	25	Female	Other Race	0.41	College graduate or above	Normal weight	71.7	20	14	0.53	131.962	9	2.198	4.01	No smoking	Low drinking	Insuffciently active	No	No	1.005	1.34	-0.124939	3.6	No	1	93	28145.2	7036.29
66848	52	Female	Non-Hispanic White	5	College graduate or above	Normal weight	80.1	26	17	0.6	104.798	9	2.715	4.97	No smoking	Low drinking	Active	No	No	0.531	2.02	-0.580257	4.2	No	1	90	340383	85095.8
66851	46	Female	Non-Hispanic White	5	Some college or AA degree	Overweight	107.2	16	16	0.83	84.565	9	4.034	6.1	Quit smoking	Low drinking	Insuffciently active	No	No	0.903	1.66	-0.26442	5.3	No	1	97	338838	84709.4
66861	21	Male	Non-Hispanic Black	1.36	Some college or AA degree	Obesity	117.6	22	38	0.88	142.314	11	2.56	4.16	No smoking	Low drinking	Active	Yes	No	0.847	1.22	-0.158476	6.7	No	2	95	55475.1	13868.8
66869	54	Female	Non-Hispanic Black	5	College graduate or above	Obesity	115.9	25	18	0.79	98.3563	9	3.284	5.43	No smoking	Low drinking	Insuffciently active	No	No	1.152	1.63	-0.150735	4.8	No	1	97	52686.2	13171.6
66873	54	Female	Non-Hispanic White	3.67	Some college or AA degree	Obesity	142.8	20	19	0.93	69.6713	14	4.862	6.7	No smoking	Low drinking	Insuffciently active	Yes	No	1.569	1.11	0.1503	6.4	Yes	1	99	358868	89717
66874	31	Female	Non-Hispanic White	5	Some college or AA degree	Overweight	93.4	18	12	0.59	122.129	10	3.439	5.51	No smoking	Low drinking	Active	No	No	0.666	1.76	-0.422038	3.1	No	2	100	114074	28518.5
66881	40	Female	Other Race	2.33	College graduate or above	Normal weight	83.1	23	26	0.6	114.015	10	3.388	5.66	No smoking	Low drinking	Insuffciently active	No	No	1.016	1.81	-0.250785	4.4	No	1	97	66175.9	16544
66885	76	Male	Non-Hispanic Black	0.87	Less than 9th grade	Normal weight	90.7	26	28	1.05	79.5256	19	1.758	4.16	Quit smoking	Low drinking	Active	No	Yes	2.823	1.11	0.405388	7.3	Yes	2	95	18599.6	4649.9
66903	39	Female	Non-Hispanic White	1.17	College graduate or above	Normal weight	74.4	30	53	1.08	64.6103	9	2.974	4.76	No smoking	Low drinking	Active	No	No	0.96	1.34	-0.144834	4.9	No	2	94	162484	40621.1
66904	27	Male	Non-Hispanic Black	1.84	9-11th grade	Normal weight	68.8	21	12	0.94	128.263	7	2.327	3.98	No smoking	Low drinking	Active	No	No	0.869	1.27	-0.164784	5	No	2	99	44346.6	11086.7
66905	25	Female	Other Race	2.2	College graduate or above	Normal weight	68.8	19	15	0.7	120.42	15	2.172	4.34	No smoking	Low drinking	Insuffciently active	No	No	0.655	1.86	-0.453272	5.4	No	2	96	47655.9	11914
66907	37	Female	Other Race	2.5	9-11th grade	Overweight	96.5	17	21	0.73	105.21	11	4.319	6.08	No smoking	Low drinking	Insuffciently active	No	No	1.219	1.19	0.0104567	6.1	Yes	3	91	24408.5	6102.12
66911	40	Male	Non-Hispanic White	1.47	Less than 9th grade	Normal weight	80.4	24	22	0.94	101.008	14	2.922	4.86	Current smoking	Low drinking	Active	No	No	0.96	1.5	-0.19382	4.9	No	2	100	0	0
66914	51	Female	Other Race	5	High school graduate	Normal weight	76	18	15	0.45	116.014	12	2.896	5.4	No smoking	Low drinking	Insuffciently active	No	No	0.7	2.2	-0.497325	3.3	No	2	92	34099.5	8524.88
66924	36	Male	Other Hispanic	5	High school graduate	Overweight	95	23	49	1.02	94.1182	10	2.224	4.45	No smoking	Low drinking	Active	No	No	3.602	0.57	0.800669	6.7	No	1	96	63942.9	15985.7
66925	23	Female	Non-Hispanic White	0.46	College graduate or above	Normal weight	85.6	25	8	0.77	108.832	11	2.586	5.43	No smoking	Low drinking	Active	No	No	1.276	2.25	-0.246332	5	No	1	99	118621	29655.3
66927	20	Male	Other Hispanic	0.11	Some college or AA degree	Obesity	105.3	24	31	1.08	98.282	13	3.362	4.68	Current smoking	Heavy drinking	Active	Yes	No	0.7	1.01	-0.159223	6.6	No	2	101	109018	27254.5
66933	34	Male	Other Race	5	College graduate or above	Normal weight	77.7	24	16	0.83	114.801	9	1.836	3.54	Quit smoking	Low drinking	Active	No	No	0.632	1.42	-0.351571	5.1	No	1	103	36355.1	9088.79
66938	62	Female	Other Race	2.29	Less than 9th grade	Overweight	84.6	20	19	0.74	86.8246	11	2.896	5.09	No smoking	Low drinking	Insuffciently active	No	No	1.558	1.47	0.0252501	6.4	Yes	1	97	47804.2	11951
66943	46	Female	Non-Hispanic White	0.67	9-11th grade	Obesity	101.5	22	23	1.04	64.3817	15	2.715	5.02	Current smoking	Low drinking	Insuffciently active	No	No	3.014	0.93	0.51066	5.3	No	1	101	64972.7	16243.2
66954	27	Female	Non-Hispanic White	5	College graduate or above	Normal weight	88.9	19	12	0.77	105.816	9	3.077	5.35	No smoking	Low drinking	Active	No	No	1.694	1.5	0.0528221	3.5	No	2	92	181840	45460
66956	21	Female	Non-Hispanic White	0.54	9-11th grade	Overweight	91	16	21	0.58	131.756	8	2.508	4.29	Current smoking	Low drinking	Active	No	No	1.931	0.91	0.326741	4.3	No	2	98	86071.4	21517.8
66959	43	Female	Mexican American	0.54	Less than 9th grade	Overweight	95	38	42	0.48	120.142	9	2.56	4.58	No smoking	Low drinking	Insuffciently active	No	No	0.723	1.68	-0.366171	6.1	Yes	2	102	73592.6	18398.2
66961	36	Male	Other Race	3.67	College graduate or above	Overweight	94.5	30	26	1.05	90.8769	19	3.439	5.95	No smoking	Low drinking	Insuffciently active	No	No	2.969	1.14	0.415705	7.1	Yes	1	101	49542.4	12385.6
66981	42	Male	Non-Hispanic White	0.84	Some college or AA degree	Obesity	128.3	24	37	1.02	90.2338	12	3.129	4.97	Current smoking	Heavy drinking	Insuffciently active	Yes	No	1.806	1.01	0.252396	5.6	No	1	101	57407.9	14352
66982	73	Female	Non-Hispanic White	1.13	9-11th grade	Normal weight	78.2	21	21	5.14	7.71669	34	1.965	3.67	No smoking	Heavy drinking	Insuffciently active	Yes	Yes	1.163	1.16	0.00112173	5	No	2	95	43432.9	10858.2
66984	75	Male	Non-Hispanic White	3.61	Some college or AA degree	Obesity	140.6	26	29	1.02	71.564	14	2.948	4.78	Quit smoking	Low drinking	Insuffciently active	Yes	Yes	2.055	0.91	0.35377	6.7	No	2	93	124728	31181.9
66985	77	Female	Other Hispanic	0.66	High school graduate	Normal weight	76.6	20	12	1.04	51.7832	14	2.534	4.78	Quit smoking	Low drinking	Insuffciently active	No	No	1.016	1.78	-0.243526	6.4	Yes	2	93	0	0
66988	40	Female	Non-Hispanic Black	0.93	College graduate or above	Obesity	102.2	28	18	0.66	128.064	8	3	4.73	No smoking	Low drinking	Active	No	No	0.689	1.42	-0.314069	4.6	No	1	96	45091.1	11272.8
67001	76	Male	Non-Hispanic White	3.4	9-11th grade	Overweight	98.7	25	26	0.92	80.5048	12	4.293	6.34	Quit smoking	Low drinking	Insuffciently active	No	No	1.027	1.58	-0.187087	7.5	Yes	1	91	155655	38913.7
67003	68	Male	Non-Hispanic White	5	College graduate or above	Overweight	101.9	24	19	1	76.9923	14	3.569	5.82	Quit smoking	Low drinking	Active	Yes	No	0.485	2.02	-0.61961	5.5	No	2	92	251739	62934.6
67011	67	Female	Non-Hispanic Black	0.72	Less than 9th grade	Normal weight	76	21	18	0.85	82.1686	10	3.129	5.51	No smoking	Low drinking	Insuffciently active	No	No	0.937	1.94	-0.316062	4.3	No	2	100	34791.2	8697.79
67015	22	Female	Non-Hispanic Black	2.23	Some college or AA degree	Overweight	95.5	23	19	0.76	129.049	12	2.534	4.97	No smoking	Low drinking	Active	No	No	2.574	1.24	0.317187	6.1	Yes	3	90	33882	8470.49
67032	32	Female	Other Race	1.35	College graduate or above	Normal weight	74.6	18	13	0.77	102.164	12	2.069	3.85	No smoking	Low drinking	Active	No	No	0.44	1.58	-0.555204	3.3	No	2	92	47315.1	11828.8
67037	66	Female	Other Hispanic	0.67	Less than 9th grade	Obesity	119.7	24	18	0.69	90.7138	11	4.138	5.95	No smoking	Low drinking	Insuffciently active	Yes	No	1.513	1.11	0.134516	5.6	No	2	91	46057.7	11514.4
67039	31	Female	Non-Hispanic White	3.64	College graduate or above	Normal weight	72.3	23	18	0.6	121.456	5	2.741	4.53	Quit smoking	Low drinking	Active	No	No	0.565	1.53	-0.432643	3.2	No	3	90	175969	43992.2
67041	36	Female	Non-Hispanic Black	0.54	High school graduate	Normal weight	83.7	18	12	0.71	126.992	11	2.534	4.27	Current smoking	Low drinking	Insuffciently active	Yes	No	0.881	1.32	-0.175598	3.9	No	2	101	124320	31080.1
67056	54	Male	Other Race	0.78	9-11th grade	Obesity	107.6	20	26	1.03	81.9667	12	3.284	5.28	No smoking	Low drinking	Active	Yes	No	1.49	1.32	0.0526123	4.3	No	2	92	23796.1	5949.02
67058	42	Male	Non-Hispanic Black	5	Some college or AA degree	Normal weight	82	34	49	1.11	94.418	13	3.827	5.61	Current smoking	Low drinking	Insuffciently active	No	No	1.998	0.88	0.356113	5.6	No	1	96	60930.7	15232.7
67059	29	Female	Non-Hispanic White	0.37	Some college or AA degree	Overweight	96.6	19	16	0.56	126.002	13	3.129	4.63	Current smoking	Low drinking	Active	No	No	0.813	1.14	-0.146814	6.1	Yes	1	94	106439	26609.7
67067	23	Male	Other Hispanic	0.43	High school graduate	Obesity	99	29	48	0.89	120.516	11	2.741	4.19	Current smoking	Low drinking	Insuffciently active	No	No	1.705	0.67	0.40565	6.5	No	2	93	89863.6	22465.9
67074	37	Female	Other Hispanic	1.53	Some college or AA degree	Overweight	92.2	29	29	0.85	87.5276	10	3.258	5.69	No smoking	Low drinking	Insuffciently active	No	No	1.264	1.86	-0.167766	5.2	No	2	102	95487.9	23872
67081	50	Female	Mexican American	0.62	Less than 9th grade	Obesity	113.5	25	30	0.69	101.504	12	2.121	4.06	No smoking	Low drinking	Insuffciently active	No	No	0.711	1.6	-0.35225	3.4	No	1	102	0	0
67083	26	Male	Non-Hispanic White	5	9-11th grade	Obesity	101	70	114	0.95	110.03	9	2.146	4.4	Current smoking	Heavy drinking	Insuffciently active	No	No	0.734	1.91	-0.415337	6.3	No	3	91	250772	62692.9
67089	29	Female	Non-Hispanic Black	1.39	Some college or AA degree	Obesity	123.3	16	13	0.94	95.0146	9	3.672	5.66	No smoking	Low drinking	Insuffciently active	No	No	1.073	1.5	-0.145492	8.2	Yes	1	100	54046	13511.5
67098	62	Female	Non-Hispanic Black	0.43	High school graduate	Normal weight	79.3	22	12	0.88	81.6108	13	1.655	3.65	No smoking	Low drinking	Insuffciently active	Yes	No	0.61	1.71	-0.447666	3	No	2	100	42981.3	10745.3
67106	21	Male	Other Hispanic	0.25	High school graduate	Overweight	88.1	25	20	0.72	133.347	13	2.87	4.09	No smoking	Low drinking	Active	No	No	0.61	0.93	-0.183153	5.4	No	2	90	74435.9	18609
67112	64	Female	Mexican American	5	College graduate or above	Overweight	84	24	25	0.71	90.0059	15	2.664	4.65	Quit smoking	Low drinking	Active	No	No	0.768	1.63	-0.326826	5.5	No	2	96	27184.3	6796.08
67113	55	Female	Non-Hispanic White	5	College graduate or above	Normal weight	77	26	15	0.63	100.979	9	3.388	5.35	No smoking	Low drinking	Active	No	No	1.129	1.45	-0.108674	3.6	No	1	93	432346	108086
67115	59	Male	Other Hispanic	2.6	College graduate or above	Obesity	113	19	18	1.06	76.438	17	3.284	5.09	Quit smoking	Low drinking	Insuffciently active	No	No	1.118	1.29	-0.0621479	6.5	No	2	93	62878.8	15719.7
67116	31	Female	Mexican American	5	College graduate or above	Overweight	97.1	17	14	0.66	117.707	10	2.121	4.24	Quit smoking	Low drinking	Active	No	No	1.027	1.66	-0.208538	3.4	No	2	99	119462	29865.5
67121	39	Male	Other Race	0.89	Some college or AA degree	Overweight	98.5	22	25	0.98	96.7223	10	2.457	4.68	Quit smoking	Low drinking	Insuffciently active	No	No	2.642	1.01	0.417611	9.1	Yes	1	91	42060.8	10515.2
67123	33	Female	Non-Hispanic Black	1.63	High school graduate	Overweight	84.2	20	22	1.15	72.3961	12	1.914	4.37	Current smoking	Heavy drinking	Active	No	No	0.971	2.02	-0.318132	3.8	No	2	97	0	0
67126	22	Female	Other Race	4.04	Some college or AA degree	Normal weight	76.2	21	17	0.94	86.1117	13	2.612	4.53	No smoking	Low drinking	Active	No	No	0.587	1.66	-0.45147	5.3	No	2	101	40280.7	10070.2
67134	29	Male	Other Hispanic	4.92	College graduate or above	Normal weight	87.5	34	30	1.03	97.7026	11	3.233	5.43	Current smoking	Low drinking	Active	No	No	1.558	1.47	0.0252501	6	No	2	99	76810.8	19202.7
67143	33	Male	Other Hispanic	3.06	High school graduate	Normal weight	81.9	30	28	0.84	115.043	14	2.922	4.81	No smoking	Low drinking	Active	No	No	0.598	1.6	-0.427419	5.7	No	2	94	65051.3	16262.8
67144	54	Male	Other Race	5	College graduate or above	Normal weight	97.5	27	40	0.96	89.2466	15	3.801	5.28	Quit smoking	Low drinking	Active	Yes	No	0.948	1.03	-0.0360289	6	No	1	90	37998.7	9499.68
67165	46	Female	Non-Hispanic White	0.66	Some college or AA degree	Overweight	99.6	20	18	0.61	108.717	10	2.431	4.84	Current smoking	Heavy drinking	Active	Yes	No	2.89	1.09	0.423471	8.5	Yes	1	101	74160.7	18540.2
67175	49	Male	Non-Hispanic White	1.88	High school graduate	Overweight	102.1	31	39	0.78	105.992	15	4.862	6.67	No smoking	Low drinking	Active	Yes	No	1.152	1.29	-0.0491372	6.4	No	2	94	0	0
67184	42	Male	Mexican American	5	Some college or AA degree	Obesity	106.6	27	45	0.72	115.058	11	2.715	4.91	Quit smoking	Low drinking	Active	Yes	No	1.095	1.71	-0.193582	5.5	No	2	94	64645.6	16161.4
67189	70	Female	Other Race	1.43	High school graduate	Overweight	91	22	21	0.72	84.8443	15	4.293	7.14	No smoking	Low drinking	Active	Yes	Yes	2.235	1.81	0.091599	4.2	No	2	103	31749.1	7937.28
67190	36	Female	Non-Hispanic White	4.5	College graduate or above	Overweight	104.8	15	12	0.58	118.579	9	2.224	3.85	Current smoking	Low drinking	Insuffciently active	No	No	0.858	1.24	-0.159934	3.9	No	1	101	171263	42815.6
67191	33	Female	Non-Hispanic White	1.65	9-11th grade	Overweight	91.3	24	40	0.69	114.379	8	4.655	6.59	Quit smoking	Low drinking	Active	No	No	1.524	1.24	0.0895633	4	No	1	101	63932.8	15983.2
67192	55	Female	Non-Hispanic White	2.7	Some college or AA degree	Overweight	94.9	45	38	0.75	89.7326	10	2.664	5.66	Current smoking	Low drinking	Insuffciently active	No	No	1.264	2.43	-0.283859	6.3	Yes	2	98	301182	75295.4
67193	37	Male	Non-Hispanic Black	1.76	Some college or AA degree	Overweight	89.2	28	23	1.18	90.8236	21	3.724	6.36	No smoking	Low drinking	Insuffciently active	No	No	2.089	1.68	0.0946292	4.4	No	1	99	66614.4	16653.6
67195	49	Male	Non-Hispanic White	3.97	High school graduate	Overweight	102	22	17	0.96	92.4369	15	2.224	3.85	No smoking	Low drinking	Active	No	No	0.723	1.29	-0.251451	5.2	No	1	94	283409	70852.2
67197	73	Female	Non-Hispanic White	5	Some college or AA degree	Obesity	120.4	26	15	1	55.8452	23	3.284	5.9	Quit smoking	Low drinking	Insuffciently active	Yes	No	0.926	2.2	-0.375812	6.7	Yes	1	101	0	0
67199	41	Male	Other Race	5	College graduate or above	Normal weight	91	31	35	0.85	108.228	19	3	5.48	Current smoking	Low drinking	Active	Yes	No	2.348	1.4	0.22457	4.8	No	2	92	32916.5	8229.12
67200	30	Male	Non-Hispanic White	4.41	College graduate or above	Overweight	94.3	28	38	0.85	116.923	14	3	5.28	Quit smoking	Low drinking	Active	No	No	2.687	1.03	0.41643	6.3	No	1	93	232778	58194.6
67230	59	Male	Non-Hispanic Black	5	College graduate or above	Normal weight	78.2	115	111	0.81	112.749	4	2.56	5.48	Current smoking	Low drinking	Insuffciently active	Yes	No	2.1	1.97	0.0277531	5.6	No	1	97	90626.7	22656.7
67236	48	Female	Mexican American	0.77	9-11th grade	Obesity	111.3	27	34	0.68	103.436	9	2.276	4.37	No smoking	Low drinking	Insuffciently active	Yes	No	1.366	1.47	-0.0318666	4.9	No	2	102	94881.8	23720.4
67237	51	Female	Mexican American	1.22	Less than 9th grade	Normal weight	80.4	16	17	0.63	103.856	14	2.586	4.4	No smoking	Low drinking	Insuffciently active	Yes	No	0.598	1.53	-0.40799	3.7	No	1	90	50610.4	12652.6
67239	50	Female	Other Hispanic	0.94	Less than 9th grade	Obesity	105.2	17	20	0.71	99.3074	15	2.741	4.45	No smoking	Low drinking	Insuffciently active	No	No	0.96	1.27	-0.121532	5	No	2	91	66998.2	16749.6
67243	68	Female	Non-Hispanic Black	0.68	9-11th grade	Obesity	107.8	165	66	0.7	103.181	10	2.276	4.4	Quit smoking	Low drinking	Active	Yes	Yes	1.084	1.63	-0.177158	5.3	No	1	96	19441.9	4860.46
67250	43	Female	Other Race	1.38	College graduate or above	Overweight	93.5	30	26	0.94	74.3013	15	4.189	6.47	No smoking	Low drinking	Active	No	No	2.055	1.34	0.185707	4.9	No	2	102	94139.4	23534.9
67259	45	Male	Non-Hispanic White	4.5	College graduate or above	Obesity	111.5	75	106	1.06	84.3373	12	3.129	5.3	No smoking	Low drinking	Active	Yes	No	2.461	1.03	0.378274	9.4	Yes	2	100	191738	47934.5
67264	77	Female	Non-Hispanic White	1.61	9-11th grade	Normal weight	99.5	19	16	0.65	85.6343	14	3.336	5.3	No smoking	Low drinking	Active	No	No	1.276	1.37	-0.0308699	5.5	No	1	101	194081	48520.2
67270	42	Female	Non-Hispanic White	1.41	Some college or AA degree	Obesity	107	21	18	0.73	101.578	10	1.965	3.57	Current smoking	Low drinking	Insuffciently active	Yes	No	0.565	1.34	-0.375056	4.8	No	3	92	84636.8	21159.2
67273	44	Male	Mexican American	0.78	Less than 9th grade	Overweight	90	21	20	0.69	115.455	12	2.25	4.5	Current smoking	Low drinking	Insuffciently active	Yes	Yes	2.348	1.16	0.30624	4.8	No	2	96	61557.9	15389.5
67274	46	Female	Other Race	2.68	Less than 9th grade	Normal weight	80	28	19	0.61	108.717	12	5.094	7.32	No smoking	Low drinking	Insuffciently active	No	No	1.626	1.47	0.0438032	3.7	No	3	91	62417.8	15604.5
67275	77	Male	Non-Hispanic White	0.88	Less than 9th grade	Normal weight	95.4	21	18	2.49	23.9875	26	2.198	4.89	Current smoking	Low drinking	Insuffciently active	No	No	1.197	2.15	-0.254344	4.5	No	2	98	36900.7	9225.16
67279	32	Female	Non-Hispanic Black	0.38	Some college or AA degree	Normal weight	76.5	27	29	0.76	120.295	11	2.095	3.75	Current smoking	Low drinking	Insuffciently active	No	No	0.519	1.42	-0.437121	3.2	No	2	90	63837.5	15959.4
67280	27	Male	Mexican American	2.24	Some college or AA degree	Overweight	97.3	28	31	0.78	123.706	9	3.103	4.99	Current smoking	Low drinking	Active	No	No	0.779	1.53	-0.293154	6.4	No	2	103	74470.4	18617.6
67281	42	Female	Mexican American	0.4	9-11th grade	Obesity	112.1	19	19	0.58	113.685	7	2.741	4.42	Quit smoking	Low drinking	Insuffciently active	Yes	No	0.982	1.24	-0.10131	3.1	No	2	94	81074.6	20268.6
67283	56	Female	Other Race	5	College graduate or above	Overweight	95.9	18	17	0.61	101.342	10	2.534	4.14	No smoking	Low drinking	Insuffciently active	No	No	1.253	1.03	0.0851138	5.2	No	1	96	35156.6	8789.15
67285	70	Female	Other Hispanic	2.89	College graduate or above	Obesity	115.3	33	25	0.69	88.2003	10	3.258	5.17	No smoking	Low drinking	Insuffciently active	Yes	No	1.242	1.34	-0.0329832	4.7	No	3	91	0	0
67306	51	Male	Non-Hispanic Black	0.27	9-11th grade	Overweight	95.3	19	18	0.73	124.475	9	3.103	4.58	No smoking	Heavy drinking	Active	Yes	No	0.847	1.09	-0.109543	6.2	No	2	97	57083.1	14270.8
67308	21	Male	Other Race	1.07	High school graduate	Overweight	99.2	28	21	0.97	111.129	10	3.155	4.76	Current smoking	Low drinking	Active	No	No	0.858	1.22	-0.152873	7.8	Yes	2	103	21162.8	5290.7
67315	51	Female	Non-Hispanic Black	1.79	High school graduate	Normal weight	89.8	17	12	0.76	105.264	7	3.853	5.69	Current smoking	Low drinking	Active	No	No	1.784	1.01	0.247073	3.5	No	2	100	44744.5	11186.1
67318	26	Male	Non-Hispanic Black	1.8	College graduate or above	Overweight	83.7	20	16	0.87	138.049	15	3.569	5.15	No smoking	Heavy drinking	Active	No	No	0.96	1.14	-0.0746336	5.7	No	1	96	41633.1	10408.3
67322	20	Male	Non-Hispanic Black	1.8	Some college or AA degree	Normal weight	79.8	20	15	1	125.016	14	1.758	3.21	No smoking	Low drinking	Active	No	No	0.756	1.11	-0.166801	4.4	No	1	90	99259.7	24814.9
67332	45	Female	Other Race	1.89	College graduate or above	Overweight	93.3	35	56	0.68	105.639	10	5.534	7.29	No smoking	Low drinking	Insuffciently active	Yes	No	1.411	1.11	0.104204	6.3	Yes	1	103	39913.9	9978.47
67338	24	Male	Non-Hispanic Black	0.57	High school graduate	Obesity	94.2	21	22	1.29	89.343	13	3.957	5.53	Current smoking	Low drinking	Insuffciently active	No	No	1.298	0.98	0.122049	6.4	No	2	96	47914.5	11978.6
67343	58	Male	Non-Hispanic Black	1.74	Some college or AA degree	Normal weight	85.8	19	14	1	95.7278	11	2.638	4.37	Current smoking	Heavy drinking	Active	No	No	1.084	1.24	-0.0583924	5.7	No	1	95	100060	25015.1
67349	42	Male	Non-Hispanic Black	3.78	Some college or AA degree	Obesity	146.4	22	31	0.81	127.051	9	3.801	5.72	No smoking	Low drinking	Active	No	Yes	5.758	0.83	0.841194	6.4	No	2	98	66189.1	16547.3
67355	22	Female	Mexican American	0.51	Some college or AA degree	Overweight	98.4	24	25	0.46	141.202	9	1.603	3.13	No smoking	Low drinking	Active	No	No	0.903	1.11	-0.0896352	3.8	No	1	103	75352.8	18838.2
67361	59	Male	Non-Hispanic White	1.19	Less than 9th grade	Overweight	112.1	53	41	0.91	91.9227	11	2.431	4.5	Quit smoking	Heavy drinking	Active	No	Yes	1.321	1.47	-0.0464145	3.3	No	2	91	86670.9	21667.7
67362	47	Female	Other Race	1.91	Less than 9th grade	Overweight	99.4	21	31	0.47	117.625	13	4.629	6.59	No smoking	Low drinking	Active	No	No	1.569	1.24	0.102201	6	Yes	2	92	43087.3	10771.8
67367	32	Female	Mexican American	1.11	High school graduate	Normal weight	87.3	34	43	0.69	115.186	12	3	5.33	No smoking	Low drinking	Active	No	No	1.716	1.55	0.0441856	3.8	No	2	96	93920.4	23480.1
67373	64	Female	Other Hispanic	1.78	9-11th grade	Obesity	110.1	18	12	1.61	33.4495	31	3.801	5.66	No smoking	Low drinking	Insuffciently active	Yes	No	0.745	1.53	-0.312535	8.8	Yes	2	100	29067	7266.74
67375	45	Female	Non-Hispanic Black	1.38	9-11th grade	Obesity	109.6	18	18	0.65	124.267	14	2.095	3.72	No smoking	Heavy drinking	Insuffciently active	No	No	0.565	1.37	-0.384672	5.4	No	2	100	39398.5	9849.61
67380	58	Female	Non-Hispanic Black	1.88	Some college or AA degree	Obesity	126	25	27	0.79	95.6311	16	4.293	6.57	Quit smoking	Heavy drinking	Insuffciently active	No	Yes	0.858	1.89	-0.342975	4.5	No	2	99	35939.8	8984.94
67385	47	Male	Other Race	1.16	High school graduate	Normal weight	82.8	34	47	0.92	98.6946	15	3.31	5.2	Current smoking	Low drinking	Active	No	No	0.745	1.55	-0.318175	5.4	No	2	90	61785.8	15446.5
67390	56	Female	Non-Hispanic White	4.92	College graduate or above	Normal weight	71.4	61	30	0.78	84.9779	4	2.353	5.02	Current smoking	Low drinking	Insuffciently active	No	No	1.073	2.17	-0.30586	3.9	No	2	95	0	0
67392	41	Male	Other Hispanic	1.49	College graduate or above	Obesity	104	26	25	1.05	87.7404	12	2.767	4.78	No smoking	Low drinking	Active	Yes	No	1.276	1.42	-0.0464377	6.9	No	2	93	71327.5	17831.9
67397	20	Male	Non-Hispanic Black	1.8	Some college or AA degree	Normal weight	73.2	24	23	0.88	143.317	13	1.836	3.36	No smoking	Low drinking	Insuffciently active	No	No	0.621	1.24	-0.30033	4.6	No	1	96	0	0
67400	61	Male	Other Race	3.06	College graduate or above	Overweight	95.8	18	15	0.84	94.5014	8	1.758	3.57	No smoking	Low drinking	Insuffciently active	No	Yes	1.016	1.34	-0.120211	6.7	No	2	100	20823	5205.74
67414	77	Female	Non-Hispanic Black	1.07	9-11th grade	Obesity	119.5	22	14	0.95	66.9573	14	2.819	4.94	Quit smoking	Low drinking	Active	No	No	0.734	1.78	-0.384724	5.4	No	1	99	30401.7	7600.41
67417	58	Female	Other Race	5	College graduate or above	Normal weight	75.5	19	18	0.77	85.1098	23	2.638	4.94	No smoking	Low drinking	Insuffciently active	No	No	1.682	1.53	0.0411346	5.4	No	2	97	52297.5	13074.4
67420	22	Male	Other Hispanic	4.71	High school graduate	Normal weight	74.6	20	19	0.94	114.623	15	2.198	4.34	Current smoking	Heavy drinking	Insuffciently active	No	No	1.027	1.68	-0.213739	5.5	No	2	91	98366.1	24591.5
67431	61	Male	Other Race	1.79	9-11th grade	Normal weight	85.7	22	20	0.72	100.682	16	2.353	4.09	Quit smoking	Low drinking	Active	Yes	No	0.881	1.32	-0.175598	5.8	No	2	92	10219.1	2554.77
67433	65	Male	Mexican American	0.48	College graduate or above	Obesity	150.7	16	13	0.63	103.415	9	3.853	5.69	Quit smoking	Heavy drinking	Active	Yes	No	1.197	1.29	-0.0324956	4.6	No	2	98	28202.6	7050.65
67436	23	Female	Non-Hispanic Black	1.38	Some college or AA degree	Normal weight	77.8	19	14	0.64	145.776	9	3.026	5.2	No smoking	Low drinking	Active	Yes	No	0.723	1.84	-0.40568	4.3	No	2	92	54370	13592.5
67439	36	Female	Other Race	1.72	College graduate or above	Obesity	88.5	21	17	0.74	104.223	11	2.327	4.24	No smoking	Low drinking	Insuffciently active	No	No	0.768	1.55	-0.30497	3.2	No	2	102	0	0
67442	39	Female	Non-Hispanic Black	2.72	College graduate or above	Overweight	91.7	18	11	0.78	110.982	7	2.819	4.89	No smoking	Low drinking	Active	No	No	0.429	1.86	-0.637056	3.4	No	1	99	71437.2	17859.3
67445	38	Female	Mexican American	0.81	9-11th grade	Normal weight	79.6	21	15	0.64	113.199	6	2.715	4.99	No smoking	Low drinking	Insuffciently active	No	No	1.547	1.58	-0.00916677	4.1	No	2	100	75064.2	18766.1
67455	70	Male	Non-Hispanic White	1.65	High school graduate	Overweight	100.2	19	16	1.05	71.5695	14	3.569	5.51	Current smoking	Low drinking	Insuffciently active	No	No	2.043	1.01	0.305947	6.2	No	1	101	193581	48395.3
67462	38	Female	Mexican American	0.95	High school graduate	Obesity	127.4	43	38	0.53	120.445	7	2.121	4.86	Current smoking	Low drinking	Active	No	Yes	3.726	1.03	0.558406	5.1	No	2	96	118768	29692
67463	28	Male	Non-Hispanic White	5	College graduate or above	Obesity	113.8	49	105	0.99	103.218	13	2.069	3.65	No smoking	Low drinking	Active	No	No	1.569	0.85	0.266204	7.1	Yes	1	95	283670	70917.6
67466	55	Male	Other Hispanic	1.26	9-11th grade	Normal weight	86.2	24	29	0.89	96.2547	16	3	4.6	No smoking	Low drinking	Active	Yes	No	0.914	1.19	-0.114601	5	No	2	93	47474.2	11868.5
67474	38	Male	Non-Hispanic Black	1.24	Some college or AA degree	Obesity	116	18	24	1.29	80.9749	13	4.448	6.65	No smoking	Low drinking	Active	No	No	0.768	1.84	-0.379457	6.6	No	1	96	54734.5	13683.6
67475	52	Male	Non-Hispanic Black	5	High school graduate	Obesity	126.2	29	40	1.21	79.2967	15	2.689	4.29	Current smoking	Low drinking	Insuffciently active	No	No	0.937	1.16	-0.0927184	6.5	No	2	100	45759.5	11439.9
67480	62	Female	Non-Hispanic Black	3.85	Some college or AA degree	Obesity	97	17	11	0.7	107.623	11	3.284	5.64	No smoking	Low drinking	Insuffciently active	Yes	No	0.858	1.97	-0.360979	4.9	No	2	95	24517	6129.25
67481	69	Female	Other Hispanic	0.66	Some college or AA degree	Normal weight	86.5	18	12	0.79	76.3761	11	3.388	5.59	No smoking	Low drinking	Active	No	Yes	1.061	1.71	-0.207281	4.6	No	2	93	0	0
67483	64	Female	Other Hispanic	0.66	Less than 9th grade	Overweight	91.6	15	14	0.6	96.3262	12	3.388	5.46	No smoking	Low drinking	Insuffciently active	Yes	No	1.355	1.45	-0.0294287	2.9	No	1	92	25910.3	6477.58
67488	29	Male	Other Race	3.21	College graduate or above	Normal weight	81.8	26	20	0.99	102.495	10	2.87	4.94	No smoking	Low drinking	Insuffciently active	No	No	1.039	1.6	-0.187504	5	No	2	96	27731.3	6932.83
67494	34	Male	Non-Hispanic White	0.56	9-11th grade	Normal weight	91.8	24	30	0.7	123.127	15	4.293	6.36	Quit smoking	Heavy drinking	Active	No	No	1.4	1.42	-0.00616031	5.4	No	1	94	48964.4	12241.1
67503	45	Female	Non-Hispanic White	3.67	College graduate or above	Obesity	114.5	19	23	0.74	97.8375	14	3.155	4.84	Current smoking	Low drinking	Insuffciently active	No	No	0.914	1.27	-0.142858	4.3	No	1	94	329728	82431.9
67516	47	Female	Non-Hispanic Black	1.47	Some college or AA degree	Obesity	109.6	16	8	0.77	106.567	13	3.776	5.56	No smoking	Low drinking	Insuffciently active	Yes	No	0.745	1.45	-0.289212	5.1	No	2	93	44793.8	11198.4
67517	36	Female	Non-Hispanic White	1.07	College graduate or above	Obesity	127.5	19	23	0.61	116.628	11	2.069	3.49	No smoking	Low drinking	Active	No	No	0.723	1.09	-0.178288	5.5	No	3	91	51446.6	12861.6
67519	63	Male	Non-Hispanic Black	1.98	9-11th grade	Overweight	103.5	23	8	1.21	73.4001	13	4.267	6.7	Current smoking	Low drinking	Active	Yes	No	0.723	2.09	-0.461008	5.6	No	2	99	16489.8	4122.45
67526	33	Male	Mexican American	1.23	Less than 9th grade	Obesity	105.7	46	66	0.91	110.342	8	2.741	8.2	Current smoking	Heavy drinking	Insuffciently active	Yes	No	6.368	0.88	0.85952	6.7	No	2	94	77833.4	19458.3
67527	29	Female	Non-Hispanic Black	1.27	Some college or AA degree	Obesity	139.1	17	19	0.59	143.551	8	5.508	6.96	No smoking	Low drinking	Insuffciently active	No	No	1.208	0.91	0.123026	5.6	No	2	99	38422.9	9605.71
67530	52	Male	Mexican American	1.38	College graduate or above	Obesity	99.9	24	22	0.77	104.334	18	3.026	4.99	No smoking	Low drinking	Insuffciently active	Yes	No	1.321	1.37	-0.0158177	5.9	No	2	94	48436.8	12109.2
67534	56	Female	Non-Hispanic White	0.66	Some college or AA degree	Overweight	95	25	22	0.71	95.2088	7	3.336	5.92	No smoking	Low drinking	Active	No	No	1.118	2.07	-0.267529	4	No	1	102	73422.6	18355.7
67538	25	Male	Non-Hispanic Black	1.3	Less than 9th grade	Normal weight	80.5	21	19	0.89	137.73	12	2.715	4.86	Current smoking	Heavy drinking	Active	No	No	0.666	1.84	-0.441344	5	No	1	92	0	0
67539	27	Female	Non-Hispanic White	0.89	Less than 9th grade	Obesity	122.9	18	20	0.63	122.928	10	1.862	4.47	Current smoking	Low drinking	Active	No	No	3.319	1.09	0.483581	4.4	No	1	101	222194	55548.4
67545	22	Female	Non-Hispanic White	1	High school graduate	Normal weight	78.8	14	13	0.61	128.681	10	1.991	3.9	Current smoking	Low drinking	Active	No	No	0.632	1.63	-0.411471	3.8	No	1	92	0	0
67546	30	Female	Other Hispanic	1.83	Some college or AA degree	Overweight	91.6	16	14	0.49	130.74	9	2.715	4.34	No smoking	Low drinking	Insuffciently active	No	No	0.677	1.32	-0.289985	4.7	No	2	93	98872.6	24718.1
67564	43	Female	Mexican American	4.99	Some college or AA degree	Obesity	108.5	15	15	0.71	104.313	8	3.491	5.46	No smoking	Low drinking	Active	Yes	No	1.411	1.32	0.0289531	5.8	Yes	1	92	87109.8	21777.4
67580	67	Female	Non-Hispanic White	0.95	9-11th grade	Normal weight	99.5	25	28	0.6	94.3174	13	3.905	6.39	Quit smoking	Low drinking	Active	Yes	No	2.484	1.34	0.268047	4.2	No	1	94	82475.7	20618.9
67587	80	Female	Non-Hispanic White	3.49	College graduate or above	Normal weight	82.2	22	16	0.86	63.8001	18	2.25	4.91	No smoking	Low drinking	Active	No	No	1.31	2.07	-0.198699	3.9	No	2	94	71399.9	17850
67591	40	Male	Other Race	3.47	College graduate or above	Normal weight	89.4	22	25	0.89	106.951	15	2.612	3.93	Quit smoking	Low drinking	Active	No	No	0.892	0.91	-0.00867654	4.5	No	3	90	26154	6538.5
67595	49	Male	Non-Hispanic White	2.11	Some college or AA degree	Overweight	108.4	27	30	0.89	100.398	14	3.207	5.09	No smoking	Low drinking	Active	No	No	1.603	1.16	0.140476	6.2	No	2	94	54277	13569.3
67597	41	Female	Non-Hispanic Black	5	College graduate or above	Overweight	83.4	21	13	0.8	106.135	11	3.672	6.15	No smoking	Low drinking	Active	No	No	0.813	2.12	-0.416245	5.8	Yes	2	99	48887.7	12221.9
67598	80	Female	Other Hispanic	3.04	Less than 9th grade	Overweight	99.5	21	18	1.57	30.8168	42	4.629	6.72	No smoking	Low drinking	Active	No	No	2.179	1.09	0.300831	8.4	Yes	3	90	43375.7	10843.9
67613	21	Female	Other Race	1.83	Some college or AA degree	Overweight	84.6	21	13	0.6	130.295	6	2.327	4.32	No smoking	Low drinking	Active	No	No	2.066	1.03	0.302293	5.4	No	1	96	29118.8	7279.7
67629	70	Female	Other Race	1.29	College graduate or above	Normal weight	85.9	23	19	0.91	63.9229	14	8.56	10.37	No smoking	Low drinking	Insuffciently active	No	No	1.242	1.24	0.000699911	7.6	Yes	1	97	47611.6	11902.9
67632	51	Female	Mexican American	1.89	Less than 9th grade	Overweight	83.1	25	24	0.82	82.8516	11	3.491	5.4	No smoking	Low drinking	Insuffciently active	No	No	0.948	1.47	-0.190509	4.1	No	1	102	54405.7	13601.4
67635	65	Male	Mexican American	1.98	Less than 9th grade	Overweight	101.2	24	37	0.94	84.7399	20	2.534	4.27	No smoking	Low drinking	Active	Yes	Yes	0.711	1.4	-0.294258	5.2	No	1	94	23045.5	5761.37
67642	24	Female	Mexican American	2.33	9-11th grade	Obesity	93.2	22	22	0.77	108.07	6	1.836	3.7	No smoking	Low drinking	Active	Yes	No	2.156	0.88	0.389166	4	No	2	94	109016	27254.1
67646	48	Male	Other Race	0.93	Some college or AA degree	Overweight	88.6	34	36	0.83	104.048	14	3.595	5.38	No smoking	Low drinking	Active	Yes	No	1.253	1.22	0.0115912	4.6	No	3	90	29530.4	7382.59
67647	70	Female	Non-Hispanic Black	1.1	High school graduate	Overweight	106.1	42	48	1.14	56.4187	19	2.172	3.88	No smoking	Low drinking	Insuffciently active	Yes	Yes	1.152	1.19	-0.0140945	9.3	Yes	2	95	41365.1	10341.3
67652	46	Male	Non-Hispanic White	1.51	High school graduate	Overweight	103.7	18	21	1.01	88.7849	12	2.172	4.45	Current smoking	Low drinking	Active	No	Yes	2.811	0.98	0.457635	3.5	No	1	92	236641	59160.2
67665	33	Female	Non-Hispanic White	0.84	Some college or AA degree	Overweight	106.2	21	23	0.52	125.535	7	3.207	4.6	Current smoking	Low drinking	Active	Yes	Yes	0.914	0.98	-0.0302799	7	Yes	2	97	38835.6	9708.89
67675	66	Male	Mexican American	1.95	Less than 9th grade	Normal weight	95.9	23	21	0.78	94.0616	6	3.982	6.31	Current smoking	Heavy drinking	Active	No	No	1.287	1.73	-0.128468	4.4	No	1	98	20992.9	5248.23
67694	62	Male	Non-Hispanic Black	0.76	9-11th grade	Obesity	100.4	50	42	0.9	105.72	12	3.362	4.71	Current smoking	Low drinking	Insuffciently active	No	No	0.474	1.14	-0.381127	7.1	Yes	2	99	23336.2	5834.05
67698	63	Female	Non-Hispanic White	3.97	Some college or AA degree	Normal weight	77.9	15	11	0.89	68.9732	13	3.388	5.87	Current smoking	Low drinking	Active	No	No	0.881	2.07	-0.370994	3.8	No	1	98	265354	66338.6
67699	32	Male	Non-Hispanic Black	3.24	High school graduate	Overweight	91.8	38	47	1.08	104.7	8	3.439	6.05	No smoking	Low drinking	Active	Yes	No	3.455	1.03	0.525611	6.8	No	2	100	73334.8	18333.7
67703	72	Male	Mexican American	1.98	Some college or AA degree	Obesity	117.6	20	19	0.74	92.1519	13	2.689	4.45	Quit smoking	Heavy drinking	Active	Yes	No	0.779	1.4	-0.254591	5.1	No	3	92	42580	10645
67708	49	Male	Non-Hispanic White	0.97	9-11th grade	Obesity	114.6	22	25	0.77	106.556	11	2.922	5.17	Current smoking	Low drinking	Active	No	No	3.026	0.85	0.55145	7.7	Yes	1	98	45262.8	11315.7
67718	49	Female	Non-Hispanic White	1.45	Some college or AA degree	Obesity	115.3	18	18	0.8	86.5701	7	4.293	6.23	Quit smoking	Low drinking	Active	No	No	1.106	1.42	-0.108533	6.4	Yes	1	101	324198	81049.5
67719	35	Male	Non-Hispanic Black	5	Some college or AA degree	Normal weight	82.3	37	29	1.09	101.381	17	3.414	5.79	Quit smoking	Heavy drinking	Active	Yes	Yes	1.276	1.78	-0.144569	7.1	Yes	3	90	0	0
67727	32	Female	Non-Hispanic White	1.45	Some college or AA degree	Overweight	94.3	17	22	0.65	117.471	15	3.543	5.2	Current smoking	Low drinking	Insuffciently active	No	No	1.377	1.03	0.126097	4.6	No	1	101	61601.9	15400.5
67740	52	Male	Mexican American	1.12	High school graduate	Obesity	107.8	41	64	0.89	98.3047	14	3.957	5.74	No smoking	Low drinking	Active	Yes	Yes	1.694	1.01	0.224592	5.1	No	2	95	46046.4	11511.6
67751	20	Female	Non-Hispanic White	1.03	High school graduate	Obesity	129.8	17	16	0.57	133.446	9	3.672	5.77	No smoking	Heavy drinking	Active	No	No	1.423	1.45	-0.0081631	3.3	No	1	98	96262.2	24065.6
67754	36	Female	Other Race	5	College graduate or above	Normal weight	81.2	18	17	0.5	124.513	13	5.663	8.25	No smoking	Low drinking	Active	No	No	1.276	1.99	-0.193002	4.6	No	2	103	31883.4	7970.85
67756	28	Male	Non-Hispanic Black	3.13	College graduate or above	Obesity	98.7	20	15	1.12	103.052	6	1.888	3.18	No smoking	Low drinking	Active	No	No	0.44	1.09	-0.393974	4.3	No	2	95	56995.8	14248.9
67769	54	Female	Mexican American	0.51	Less than 9th grade	Overweight	80	20	19	0.71	96.5558	10	3.129	5.4	Current smoking	Low drinking	Insuffciently active	No	No	1.502	1.58	-0.0219872	4.6	No	1	103	39873	9968.24
67772	73	Female	Non-Hispanic White	3.74	High school graduate	Overweight	96.1	19	12	0.96	58.6705	10	3.439	6.15	Current smoking	Low drinking	Insuffciently active	Yes	No	3.76	0.98	0.583962	6.3	Yes	1	99	131727	32931.7
67778	31	Male	Non-Hispanic White	0.82	Some college or AA degree	Overweight	92.5	23	25	0.86	115.548	17	3.129	5.46	No smoking	Low drinking	Insuffciently active	Yes	No	1.671	1.55	0.0326448	6.6	No	1	102	42522.9	10630.7
67779	56	Female	Non-Hispanic White	4.3	College graduate or above	Normal weight	79.8	26	25	0.76	87.6889	12	4.215	6.26	No smoking	Low drinking	Active	No	No	1.14	1.53	-0.127787	3.2	No	1	97	472452	118113
67781	41	Female	Other Hispanic	1.49	College graduate or above	Normal weight	83.2	23	25	0.65	110.274	9	2.095	3.62	No smoking	Low drinking	Active	No	No	0.35	1.37	-0.592653	3.7	No	2	93	68894.9	17223.7
67785	38	Female	Non-Hispanic White	1.21	9-11th grade	Normal weight	85.5	16	11	0.67	111.506	7	1.888	3.36	Current smoking	Low drinking	Active	No	No	1.185	0.93	0.105235	5.6	No	1	95	61576.4	15394.1
67786	45	Male	Non-Hispanic White	1.33	9-11th grade	Overweight	106.6	21	15	0.85	105.23	12	2.224	4.32	Quit smoking	Low drinking	Insuffciently active	No	No	1.152	1.58	-0.137205	6.1	No	1	95	325675	81418.7
67788	62	Male	Mexican American	1.29	Some college or AA degree	Overweight	90	22	22	0.82	94.7739	15	4.422	6.41	No smoking	Low drinking	Active	No	No	1.208	1.45	-0.0793011	5.4	No	2	97	17935.3	4483.83
67793	39	Male	Mexican American	1.74	High school graduate	Obesity	93.6	27	26	0.94	101.72	16	4.06	5.46	No smoking	Heavy drinking	Active	No	No	0.508	1.16	-0.358594	6.3	No	1	100	87293.5	21823.4
67794	51	Male	Other Hispanic	0.69	Less than 9th grade	Normal weight	92.5	23	17	0.98	88.9033	14	2.715	5.28	No smoking	Low drinking	Active	No	No	1.4	1.91	-0.134905	6	No	2	99	51445.3	12861.3
67799	38	Female	Non-Hispanic White	1.26	Some college or AA degree	Obesity	106	28	39	0.58	116.925	9	3.672	5.72	Quit smoking	Low drinking	Insuffciently active	No	No	1.908	1.16	0.21612	4.1	No	1	94	56119.1	14029.8
67818	21	Female	Non-Hispanic Black	5	College graduate or above	Normal weight	73.7	25	21	0.85	113.512	11	3	4.86	No smoking	Low drinking	Active	No	No	0.745	1.53	-0.312535	3.8	No	2	90	42758.1	10689.5
67819	79	Female	Other Race	1.16	Some college or AA degree	Overweight	92.1	22	16	1.29	39.353	23	2.379	4.11	Quit smoking	Low drinking	Active	Yes	No	1.344	1.11	0.0830763	6.6	Yes	2	94	96837.4	24209.3
67820	47	Female	Non-Hispanic Black	1.74	College graduate or above	Overweight	96.5	18	16	0.86	93.2352	12	2.146	3.7	No smoking	Low drinking	Insuffciently active	No	No	0.745	1.22	-0.214204	4.2	No	2	95	49194.5	12298.6
67828	67	Male	Non-Hispanic Black	1.22	Less than 9th grade	Normal weight	92.4	25	15	1.05	84.7156	14	2.224	3.78	Current smoking	Low drinking	Active	Yes	No	0.542	1.29	-0.37659	6.6	No	2	101	31648.1	7912.04
67834	33	Female	Non-Hispanic White	2.75	Some college or AA degree	Overweight	94	20	18	0.87	87.526	10	2.793	4.6	Quit smoking	Low drinking	Active	No	No	0.666	1.5	-0.352617	4.5	No	3	91	203454	50863.4
67838	52	Male	Non-Hispanic Black	5	Some college or AA degree	Obesity	110.7	26	21	1.11	88.0131	12	4.138	5.59	No smoking	Low drinking	Insuffciently active	No	Yes	1.558	0.72	0.335235	8.5	Yes	2	99	24149	6037.25
67840	28	Male	Non-Hispanic White	1.97	Some college or AA degree	Overweight	97	26	31	1.15	86.1179	20	2.534	4.06	No smoking	Low drinking	Active	No	No	1.174	0.98	0.078442	5.7	No	1	92	276148	69037
67841	58	Male	Other Race	5	College graduate or above	Overweight	94.9	22	19	0.97	85.6935	9	3.646	5.84	No smoking	Low drinking	Active	Yes	No	2.111	1.24	0.231067	7.7	Yes	1	96	30061.7	7515.43
67844	23	Male	Non-Hispanic White	1.5	Some college or AA degree	Obesity	143.3	21	21	0.93	115.302	14	2.095	3.59	No smoking	Low drinking	Active	No	No	1.355	0.88	0.187457	6.4	No	3	91	246376	61594
67847	43	Female	Non-Hispanic Black	0.42	Some college or AA degree	Obesity	118.6	17	14	0.57	131.59	8	3.439	5.22	Current smoking	Low drinking	Active	No	No	0.429	1.58	-0.5662	3.3	No	2	99	36730.8	9182.7
67855	58	Male	Other Race	5	College graduate or above	Overweight	88	21	21	0.89	94.2475	8	4.008	5.95	Quit smoking	Low drinking	Active	Yes	No	1.231	1.37	-0.0464625	5.6	No	2	100	30061.7	7515.43
67861	60	Male	Non-Hispanic White	5	College graduate or above	Obesity	116.9	26	31	1.04	77.6712	12	3.491	5.4	Quit smoking	Heavy drinking	Insuffciently active	No	No	1.705	1.14	0.17482	6.8	No	2	96	181372	45342.9
67870	20	Female	Other Race	3.23	College graduate or above	Normal weight	72.3	17	19	0.55	135.024	11	2.327	4.78	No smoking	Low drinking	Active	No	No	0.508	2.22	-0.640489	5.2	No	3	90	26756.6	6689.15
67874	69	Male	Non-Hispanic White	4.3	Some college or AA degree	Overweight	102.5	36	43	0.9	86.8395	11	3.491	5.59	Quit smoking	Low drinking	Active	No	No	0.982	1.66	-0.227997	5.5	No	2	94	0	0
67877	79	Female	Non-Hispanic White	3.44	High school graduate	Normal weight	86.5	25	20	0.72	79.6464	15	3.155	5.51	No smoking	Low drinking	Active	Yes	No	1.434	1.71	-0.076447	5.6	No	2	103	71176.3	17794.1
67885	80	Female	Non-Hispanic Black	0.28	High school graduate	Overweight	95.5	19	13	0.7	94.8397	14	3.75	5.77	No smoking	Low drinking	Insuffciently active	Yes	No	1.818	1.19	0.184047	8.5	Yes	1	93	40840.4	10210.1
67889	42	Female	Non-Hispanic White	1.43	College graduate or above	Obesity	98.2	23	14	0.75	98.3127	11	4.577	6.57	Quit smoking	Heavy drinking	Active	No	No	0.96	1.55	-0.20806	4.1	No	1	101	68716.3	17179.1
67891	29	Female	Other Race	5	College graduate or above	Normal weight	73	20	16	0.58	124.556	9	2.586	4.42	No smoking	Low drinking	Active	No	No	0.677	1.53	-0.354103	2.7	No	1	93	47881.5	11970.4
67893	34	Male	Non-Hispanic White	5	College graduate or above	Overweight	101.8	24	20	0.9	111.044	10	2.689	4.34	No smoking	Low drinking	Active	Yes	No	0.971	1.22	-0.0991406	4.8	No	1	99	228389	57097.2
67902	21	Male	Mexican American	1.07	High school graduate	Overweight	95.9	22	20	0.87	123.369	13	3.129	4.97	No smoking	Low drinking	Active	No	No	1.118	1.32	-0.0721321	6.1	No	2	98	91404.8	22851.2
67912	65	Male	Other Hispanic	5	College graduate or above	Overweight	110.2	36	31	0.99	79.5933	9	1.836	3.85	Current smoking	Low drinking	Insuffciently active	No	No	2.664	0.8	0.522444	4.9	No	2	102	29344.1	7336.02
67915	24	Male	Other Race	2.2	College graduate or above	Normal weight	80.9	19	22	0.88	120.23	17	3.051	5.3	No smoking	Low drinking	Insuffciently active	No	No	1.897	1.37	0.141347	7.4	Yes	2	96	36983.5	9245.88
67916	39	Female	Other Hispanic	1.85	Some college or AA degree	Overweight	101.2	19	16	0.6	114.819	12	2.715	5.07	No smoking	Low drinking	Active	No	No	1.129	1.84	-0.212124	4.1	No	2	91	97964	24491
67917	27	Male	Non-Hispanic White	2.6	Some college or AA degree	Overweight	93.3	29	36	0.87	118.277	12	3.026	5.09	No smoking	Low drinking	Active	No	No	1.174	1.53	-0.115023	5.9	No	1	103	53323.8	13330.9
67919	59	Female	Non-Hispanic White	1.3	Some college or AA degree	Overweight	97.6	18	17	0.59	100.323	15	4.112	6.15	Quit smoking	Low drinking	Insuffciently active	Yes	No	1.377	1.42	-0.0133544	4.4	No	1	97	449903	112476
67938	27	Female	Other Race	5	College graduate or above	Normal weight	68.5	34	28	0.8	101.038	16	3.103	5.33	No smoking	Heavy drinking	Active	No	No	0.948	1.78	-0.273612	4.3	No	1	93	44601.8	11150.5
67941	26	Female	Non-Hispanic White	0.9	9-11th grade	Obesity	89.6	53	39	0.6	125.798	10	4.81	6.93	Current smoking	Low drinking	Insuffciently active	No	No	0.756	1.78	-0.371898	5.5	No	2	95	72397	18099.3
67947	79	Male	Non-Hispanic Black	1.1	High school graduate	Overweight	108	18	19	1.26	62.4632	12	2.121	3.98	Quit smoking	Low drinking	Insuffciently active	No	No	0.689	1.55	-0.352112	6.7	No	2	93	0	0
67952	65	Female	Other Hispanic	0.55	Less than 9th grade	Obesity	102.3	35	26	0.72	87.8773	7	4.939	6.9	Quit smoking	Heavy drinking	Active	No	No	2.1	1.01	0.317898	8.1	Yes	2	90	0	0
67962	40	Female	Non-Hispanic Black	3.85	Some college or AA degree	Overweight	94.2	16	14	0.67	127.432	6	2.664	4.68	No smoking	Low drinking	Active	No	No	0.835	1.63	-0.290501	3.4	No	2	95	37898.2	9474.54
67964	31	Female	Non-Hispanic White	0.45	9-11th grade	Obesity	170.5	20	16	0.48	130.708	6	2.896	4.65	No smoking	Low drinking	Insuffciently active	Yes	No	1.987	0.85	0.368779	7.7	Yes	1	95	72121.3	18030.3
67966	20	Male	Non-Hispanic White	4.63	Some college or AA degree	Normal weight	77.4	13	16	1.02	105.314	15	2.483	4.16	No smoking	Low drinking	Insuffciently active	No	No	0.948	1.24	-0.116613	6.3	No	1	100	239009	59752.3
67970	72	Male	Non-Hispanic White	1.16	Some college or AA degree	Obesity	109.8	22	20	1.38	50.7143	33	2.819	4.81	Quit smoking	Low drinking	Active	Yes	Yes	1.332	1.37	-0.0122163	6.4	No	2	100	0	0
67972	30	Male	Non-Hispanic White	1.38	Some college or AA degree	Obesity	105.3	28	36	1.18	82.3134	9	2.612	4.27	Current smoking	Heavy drinking	Active	No	No	1.129	1.14	-0.00421091	8.3	Yes	2	96	193782	48445.4
67975	76	Female	Non-Hispanic White	1.22	Less than 9th grade	Normal weight	89	21	17	0.58	89.5322	8	2.715	4.71	No smoking	Low drinking	Insuffciently active	Yes	No	1.152	1.47	-0.105865	3.8	No	2	98	75376.9	18844.2
67986	63	Female	Non-Hispanic Black	3.97	College graduate or above	Normal weight	80.6	29	23	0.57	114.342	9	3.646	5.46	No smoking	Low drinking	Active	No	No	1.219	1.24	-0.00741798	3.4	No	1	96	35804.9	8951.22
68004	33	Female	Mexican American	5	College graduate or above	Normal weight	76.6	20	13	0.73	108.208	10	2.508	4.55	No smoking	Low drinking	Insuffciently active	No	No	0.869	1.66	-0.281088	3.3	No	1	103	81720.5	20430.1
68011	27	Female	Non-Hispanic White	0.81	Some college or AA degree	Obesity	120.1	16	13	0.82	98.0662	14	1.836	3.44	Quit smoking	Low drinking	Active	No	No	1.197	1.06	0.0527883	5.2	No	1	95	99040.5	24760.1
68013	60	Female	Other Hispanic	4.3	College graduate or above	Overweight	95.9	25	25	0.85	74.4694	8	3.051	5.69	Quit smoking	Low drinking	Insuffciently active	No	No	0.869	2.25	-0.413163	5.5	No	2	91	0	0
68022	58	Male	Mexican American	5	Some college or AA degree	Obesity	105.8	89	87	0.69	104.641	9	2.198	3.72	Current smoking	Heavy drinking	Active	Yes	No	1.784	0.7	0.406297	6.7	No	3	92	76467.2	19116.8
68027	41	Female	Non-Hispanic Black	2.7	Some college or AA degree	Obesity	100.3	27	21	0.8	106.135	9	3.258	5.25	No smoking	Low drinking	Insuffciently active	No	No	1.163	1.45	-0.0957883	5.3	No	2	100	40014	10003.5
68032	80	Female	Non-Hispanic White	2.01	College graduate or above	Obesity	94.8	22	21	0.7	81.8289	11	3.827	6.08	No smoking	Low drinking	Insuffciently active	No	No	1.547	1.55	-0.000841384	5.6	No	2	100	90927.8	22731.9
68038	68	Male	Non-Hispanic Black	5	High school graduate	Overweight	104.6	23	10	1.2	71.5815	17	3.62	5.28	Current smoking	Heavy drinking	Insuffciently active	Yes	No	1.129	1.14	-0.00421091	7.7	Yes	1	96	17380.3	4345.08
68052	39	Male	Non-Hispanic White	0.58	9-11th grade	Obesity	118.5	19	26	0.79	113.112	6	2.534	4.47	Current smoking	Heavy drinking	Active	Yes	No	1.614	1.19	0.132357	4.5	No	1	101	51691.3	12922.8
68058	50	Male	Non-Hispanic White	2.7	Some college or AA degree	Obesity	113.6	17	21	0.85	101.598	10	3.439	5.35	Current smoking	Low drinking	Active	No	No	1.219	1.34	-0.0411011	4.8	No	2	98	274808	68702.1
68061	35	Female	Other Race	3.92	College graduate or above	Normal weight	78	17	13	0.52	123.783	10	2.974	5.22	No smoking	Low drinking	Active	No	No	0.881	1.84	-0.319842	4.4	No	2	102	50345.6	12586.4
68063	51	Male	Non-Hispanic White	0.27	High school graduate	Normal weight	74.6	19	19	0.96	91.1474	10	2.664	4.84	Current smoking	Low drinking	Active	No	No	1.039	1.71	-0.216381	4	No	1	101	0	0
68065	20	Female	Non-Hispanic White	0.9	Some college or AA degree	Overweight	82.5	15	12	0.86	97.2449	13	3.362	5.09	No smoking	Low drinking	Active	No	No	1.445	1.06	0.134562	4.5	No	1	98	252368	63092
68066	63	Female	Non-Hispanic Black	5	College graduate or above	Obesity	129.9	34	20	0.94	74.8281	6	2.974	4.32	No smoking	Low drinking	Active	No	No	1.095	0.85	0.109995	8.5	Yes	2	100	35762.8	8940.69
68073	58	Male	Non-Hispanic Black	1.34	Some college or AA degree	Overweight	94.3	27	25	0.88	109.741	10	0.621	2.9	Current smoking	Heavy drinking	Active	No	Yes	3.748	0.57	0.817925	7	No	1	94	0	0
68095	41	Female	Non-Hispanic White	0.5	Some college or AA degree	Overweight	92.6	21	13	0.8	91.5743	11	3.026	5.48	No smoking	Low drinking	Insuffciently active	No	No	0.948	2.02	-0.328543	4.2	No	1	92	74445	18611.3
68109	45	Male	Non-Hispanic Black	2.7	High school graduate	Overweight	93.1	71	125	1.13	90.4745	9	2.457	4.06	Current smoking	Low drinking	Active	Yes	No	1.073	1.11	-0.0147233	6.6	No	2	100	63928.2	15982.1
68110	60	Male	Non-Hispanic White	4.49	College graduate or above	Normal weight	88.3	26	21	0.87	93.8048	9	3.569	4.86	No smoking	Low drinking	Active	No	No	0.418	1.11	-0.424147	4.1	No	1	91	240470	60117.4
68121	70	Male	Non-Hispanic White	5	College graduate or above	Normal weight	97.4	25	16	0.69	96.1819	16	4.991	7.96	No smoking	Low drinking	Active	Yes	No	1.637	2.22	-0.132304	6.7	No	2	95	127049	31762.3
68122	70	Male	Non-Hispanic White	4.13	Some college or AA degree	Overweight	89.3	28	28	1.12	66.1974	6	1.086	3.57	Current smoking	Low drinking	Insuffciently active	No	No	3.432	0.91	0.576506	5.2	No	1	101	0	0
68127	50	Female	Other Race	2.01	High school graduate	Normal weight	78.7	20	8	0.8	85.9641	12	3.129	5.4	No smoking	Low drinking	Active	No	No	1.129	1.76	-0.192819	2.7	No	2	92	33086.1	8271.52
68128	58	Male	Non-Hispanic White	0.75	Some college or AA degree	Overweight	110.5	38	19	0.7	104.024	8	1.707	3.8	Current smoking	Low drinking	Active	No	No	0.576	1.84	-0.504395	4.5	No	1	93	58635.5	14658.9
68133	44	Male	Other Hispanic	1.52	Some college or AA degree	Overweight	103	18	22	0.89	103.987	15	4.448	6.28	Quit smoking	Low drinking	Insuffciently active	No	No	1.795	1.01	0.249743	5.8	No	2	93	71666.5	17916.6
68140	30	Male	Non-Hispanic Black	0	High school graduate	Normal weight	77.3	25	20	1.28	86.4654	9	1.758	3.8	Current smoking	Low drinking	Active	No	No	1.908	1.16	0.21612	6	No	2	97	73932.6	18483.2
68155	40	Female	Non-Hispanic Black	2.59	College graduate or above	Overweight	98.4	15	12	0.79	108.521	8	3.62	5.12	No smoking	Low drinking	Active	Yes	No	0.474	1.29	-0.434811	3.7	No	1	100	57833.7	14458.4
68159	66	Male	Other Race	2.15	College graduate or above	Obesity	112.5	27	29	1.13	67.3561	12	2.198	4.76	Quit smoking	Low drinking	Active	No	No	3.669	0.88	0.620065	7.5	Yes	1	92	24532.2	6133.05
68169	23	Female	Non-Hispanic White	1.15	Some college or AA degree	Overweight	90.4	19	21	1.25	60.5841	17	3.595	4.97	No smoking	Low drinking	Active	No	No	0.824	0.98	-0.0752989	8.5	Yes	1	92	129620	32405
68173	38	Male	Non-Hispanic White	0.65	High school graduate	Obesity	103	21	32	0.79	113.909	19	3.103	5.09	Current smoking	Low drinking	Active	No	No	5.43	0.75	0.859739	5.8	No	1	95	51764.3	12941.1
68176	58	Female	Non-Hispanic Black	2.24	9-11th grade	Obesity	105.4	18	14	0.86	86.3022	9	3.31	5.51	Current smoking	Low drinking	Insuffciently active	Yes	No	1.106	1.68	-0.181554	4.3	No	2	99	37137.6	9284.4
68180	31	Male	Non-Hispanic Black	2.96	College graduate or above	Overweight	76.3	22	20	1.03	111.658	8	2.974	4.53	Quit smoking	Low drinking	Active	No	No	0.745	1.22	-0.214204	5.6	No	1	90	67290.6	16822.6
68183	28	Female	Non-Hispanic Black	1.83	High school graduate	Obesity	115.2	18	17	0.7	136.656	9	3.465	5.15	No smoking	Low drinking	Active	No	No	1.423	1.03	0.140368	3.8	No	1	92	55646.9	13911.7
68191	56	Female	Non-Hispanic White	0.5	High school graduate	Overweight	101.2	26	28	0.77	86.314	14	4.37	6.26	Quit smoking	Low drinking	Insuffciently active	No	No	0.971	1.45	-0.174149	4.3	No	1	98	73442.3	18360.6
68199	30	Female	Other Hispanic	4.03	College graduate or above	Obesity	104.4	13	14	2.39	26.3442	45	2.069	3.96	No smoking	Low drinking	Insuffciently active	No	No	0.982	1.45	-0.169257	6.6	Yes	2	92	66878.6	16719.6
68203	78	Female	Other Race	1.12	Some college or AA degree	Obesity	111.4	23	16	1.07	49.6829	24	3.336	5.43	No smoking	Low drinking	Insuffciently active	Yes	No	1.513	1.4	0.0337109	4.1	No	1	95	163993	40998.2
68206	35	Female	Other Race	3.22	College graduate or above	Obesity	105.4	18	15	0.55	121.52	6	2.896	4.76	No smoking	Low drinking	Insuffciently active	No	No	1.118	1.34	-0.078663	2.5	No	1	91	0	0
68213	41	Female	Mexican American	0.51	Less than 9th grade	Normal weight	81.2	23	19	0.59	113.845	14	2.327	4.16	No smoking	Low drinking	Insuffciently active	No	No	1.4	1.19	0.0705811	3.5	No	1	101	87981.9	21995.5
68226	38	Female	Other Race	5	College graduate or above	Normal weight	85.9	22	17	0.77	97.9478	12	2.483	4.47	No smoking	Low drinking	Active	No	No	1.287	1.4	-0.0365495	2.8	No	1	97	47336.2	11834
68227	56	Female	Non-Hispanic Black	0.38	High school graduate	Obesity	98.2	20	20	0.7	112.256	7	3.051	5.28	No smoking	Low drinking	Insuffciently active	Yes	No	0.971	1.78	-0.263201	3.3	No	2	101	59996.5	14999.1
68236	41	Female	Other Race	1.26	Some college or AA degree	Obesity	132.3	21	22	0.63	111.414	10	2.069	4.14	No smoking	Low drinking	Insuffciently active	Yes	No	1.174	1.53	-0.115023	5.4	No	1	94	61309.7	15327.4
68237	63	Male	Non-Hispanic White	2.41	Some college or AA degree	Overweight	102.5	24	21	0.87	91.8487	8	3	4.6	Quit smoking	Low drinking	Insuffciently active	No	No	0.903	1.19	-0.119859	6.7	No	1	94	249027	62256.8
68247	80	Female	Other Race	1.49	High school graduate	Normal weight	56.2	26	22	0.61	85.6191	20	2.353	5.22	Current smoking	Low drinking	Insuffciently active	No	No	1.14	2.35	-0.314163	3.8	No	2	92	26233.3	6558.32
68249	60	Male	Non-Hispanic White	3.97	Some college or AA degree	Overweight	104.3	21	17	0.83	95.6371	17	2.793	4.45	No smoking	Low drinking	Active	No	No	0.892	1.24	-0.143057	5.3	No	1	94	258722	64680.5
68256	46	Female	Non-Hispanic Black	3.78	Some college or AA degree	Obesity	140.6	21	19	0.67	122.173	8	3.491	5.56	No smoking	Heavy drinking	Active	Yes	No	1.14	1.55	-0.133427	8.1	Yes	2	98	49142.8	12285.7
68263	63	Female	Non-Hispanic White	3.78	College graduate or above	Normal weight	92	21	21	0.75	84.8289	16	2.948	5.38	No smoking	Low drinking	Active	Yes	Yes	1.061	1.94	-0.262086	4.9	No	1	91	287756	71939
68270	48	Female	Other Hispanic	4.21	9-11th grade	Obesity	112.5	23	20	0.71	100.712	10	3.957	5.74	No smoking	Low drinking	Active	Yes	No	1.773	0.98	0.257483	4.3	No	2	94	73638.4	18409.6
68273	31	Male	Non-Hispanic White	0.89	College graduate or above	Overweight	100.9	24	20	0.93	109.001	17	3.439	5.15	Quit smoking	Low drinking	Active	No	No	0.982	1.27	-0.111692	6.2	No	1	99	134137	33534.2
68275	71	Male	Non-Hispanic Black	5	Some college or AA degree	Obesity	106.1	22	32	1.39	58.6778	15	1.06	2.87	No smoking	Low drinking	Insuffciently active	No	Yes	0.937	1.37	-0.164981	6.7	No	1	99	17199.4	4299.85
68285	49	Female	Non-Hispanic White	3.97	High school graduate	Obesity	101.9	20	22	0.83	82.8015	13	3.388	4.99	No smoking	Low drinking	Insuffciently active	No	No	0.7	1.29	-0.265492	5.1	No	1	94	224583	56145.7
68293	54	Male	Non-Hispanic White	1.98	Some college or AA degree	Overweight	99.2	92	69	1.07	78.2767	11	1.836	3.57	No smoking	Low drinking	Insuffciently active	No	No	1.84	0.88	0.320335	6.1	No	1	98	392339	98084.6
68301	59	Male	Non-Hispanic White	0.63	High school graduate	Obesity	121.3	31	34	0.6	110.052	7	5.456	7.4	Current smoking	Low drinking	Active	Yes	Yes	1.885	1.09	0.237885	6.1	No	2	91	333657	83414.2
68309	57	Male	Other Race	1.33	College graduate or above	Normal weight	87.8	23	22	1.01	82.1828	10	4.189	6.41	Quit smoking	Low drinking	Active	Yes	No	2.292	1.16	0.295757	6.4	No	3	91	37506.9	9376.71
68314	31	Male	Non-Hispanic Black	1.3	High school graduate	Obesity	111.5	27	38	1.12	100.903	17	4.112	6.1	No smoking	Low drinking	Active	Yes	No	1.298	1.4	-0.0328533	7.8	Yes	2	103	59837.7	14959.4
68319	43	Female	Non-Hispanic White	4.5	College graduate or above	Obesity	101.3	25	33	0.78	93.1034	6	2.638	5.04	No smoking	Low drinking	Insuffciently active	No	No	3.082	0.98	0.497607	5.5	No	2	100	213431	53357.8
68324	27	Female	Non-Hispanic White	5	College graduate or above	Overweight	99.4	19	18	0.69	119.303	7	2.87	5.12	Current smoking	Low drinking	Insuffciently active	No	No	0.598	1.97	-0.517765	3.3	No	2	95	180063	45015.8
68327	80	Male	Non-Hispanic White	2.01	College graduate or above	Overweight	91.7	24	15	1.36	48.7966	19	2.121	3.34	No smoking	Low drinking	Active	Yes	No	0.463	1.01	-0.33874	5.9	No	2	100	61168.7	15292.2
68331	66	Male	Mexican American	5	Some college or AA degree	Obesity	114.9	28	28	0.98	80.0122	8	3.569	5.61	No smoking	Low drinking	Active	Yes	No	2.224	1.03	0.334298	7	No	3	92	30327.2	7581.79
68334	38	Female	Non-Hispanic Black	0.56	High school graduate	Obesity	108.3	29	25	0.93	90.3544	14	1.888	4.5	No smoking	Low drinking	Active	No	No	3.116	1.19	0.41805	6.2	Yes	2	99	63406.8	15851.7
68342	59	Male	Other Race	1.38	Less than 9th grade	Normal weight	73.5	29	23	0.95	87.2642	15	4.422	6.1	No smoking	Low drinking	Active	Yes	No	1.355	1.06	0.106633	5.3	No	3	91	42800.9	10700.2
68353	36	Male	Non-Hispanic White	4.21	College graduate or above	Overweight	95.3	25	22	1.07	88.8273	12	3.181	5.17	No smoking	Low drinking	Active	No	No	0.982	1.55	-0.19822	6	No	1	101	209308	52327
68354	45	Male	Other Race	0.69	Some college or AA degree	Overweight	94.8	26	44	0.82	106.795	11	3.336	6.13	No smoking	Low drinking	Insuffciently active	No	No	4.347	0.8	0.7351	5.7	No	3	91	0	0
68356	73	Female	Non-Hispanic Black	3.49	Some college or AA degree	Overweight	107.2	21	17	0.5	111.281	5	2.845	6.03	Current smoking	Low drinking	Insuffciently active	Yes	No	1.095	2.69	-0.390338	6.4	Yes	2	97	54128.8	13532.2
68384	23	Female	Non-Hispanic White	0.63	Some college or AA degree	Obesity	114.5	22	18	0.81	102.368	9	2.224	3.88	No smoking	Low drinking	Active	No	No	0.598	1.37	-0.360019	5.9	Yes	1	98	126516	31629
68393	20	Female	Non-Hispanic Black	0.11	Some college or AA degree	Overweight	81.6	20	13	0.72	139.715	9	3.155	5.3	No smoking	Low drinking	Active	No	No	0.508	1.91	-0.57517	4.5	No	1	98	55823.9	13956
68401	43	Male	Mexican American	0.46	Less than 9th grade	Normal weight	86.2	25	25	0.66	118.413	10	2.922	4.86	Quit smoking	Low drinking	Active	No	No	1.976	1.03	0.28295	4.5	No	2	90	68857.6	17214.4
68412	32	Male	Non-Hispanic White	1.05	9-11th grade	Normal weight	71.8	15	13	1.19	80.3411	11	2.715	4.19	Current smoking	Heavy drinking	Active	No	No	1.4	0.83	0.22705	5.3	No	1	101	57642.2	14410.5
68420	22	Male	Non-Hispanic Black	2.07	Some college or AA degree	Obesity	108.3	18	15	1.07	113.59	8	3.439	4.97	No smoking	Low drinking	Active	Yes	No	0.677	1.22	-0.255771	6	No	2	93	58371.4	14592.9
68423	42	Female	Non-Hispanic White	5	College graduate or above	Normal weight	80	23	17	0.85	84.5067	11	2.664	5.2	No smoking	Low drinking	Insuffciently active	No	No	0.519	2.3	-0.64656	3.9	No	1	91	355602	88900.5
68428	44	Female	Non-Hispanic White	0.63	9-11th grade	Obesity	123.5	22	17	0.62	109.667	8	2.586	4.16	No smoking	Low drinking	Active	No	No	1.039	1.11	-0.0287074	5	No	2	95	57267.8	14316.9
68440	46	Male	Non-Hispanic White	5	Some college or AA degree	Overweight	96.2	31	34	0.83	105.521	17	4.034	6	Current smoking	Heavy drinking	Active	No	No	1.287	1.37	-0.027142	6.6	No	2	94	226164	56541
68446	68	Female	Other Race	2.72	College graduate or above	Normal weight	76.8	35	137	1.02	56.4731	27	3.051	5.79	Quit smoking	Low drinking	Insuffciently active	Yes	No	4.019	0.91	0.645077	3.4	No	2	92	0	0
68450	47	Female	Other Race	3.31	Some college or AA degree	Normal weight	71.8	27	25	0.68	104.165	8	2.896	5.25	Current smoking	Low drinking	Insuffciently active	No	No	0.79	1.99	-0.401226	4.6	No	2	91	57317	14329.3
68451	24	Male	Non-Hispanic Black	1.38	Some college or AA degree	Normal weight	81.8	19	18	1.06	113.284	13	2.224	3.88	No smoking	Low drinking	Active	No	No	0.824	1.27	-0.187877	4	No	2	100	65953.8	16488.5
68452	69	Female	Other Hispanic	1.47	9-11th grade	Obesity	102.5	20	14	0.78	77.5615	10	2.276	4.53	No smoking	Low drinking	Active	No	No	0.474	2.04	-0.633852	4.7	No	2	90	35140	8784.99
68462	49	Male	Non-Hispanic White	0.79	9-11th grade	Normal weight	85.9	20	17	0.99	89.0612	14	4.267	6.59	Current smoking	Low drinking	Active	Yes	No	1.264	1.76	-0.143766	6.5	No	1	94	61131	15282.8
68468	61	Male	Other Hispanic	1.7	Less than 9th grade	Normal weight	85.4	19	16	0.98	82.8724	12	3.129	4.84	Quit smoking	Low drinking	Active	No	No	1.66	0.96	0.237837	6.3	No	2	90	20683.7	5170.93
68469	25	Male	Non-Hispanic White	1.01	Some college or AA degree	Obesity	107.6	33	87	1	104.143	9	3.284	4.86	Current smoking	Low drinking	Insuffciently active	No	No	1.197	1.03	0.0652569	9.4	Yes	2	94	65002.4	16250.6
68474	35	Male	Non-Hispanic White	4.71	College graduate or above	Overweight	96.5	18	28	1	97.0783	15	3.465	5.28	No smoking	Low drinking	Active	No	No	1.614	1.06	0.182598	6.5	No	2	94	263258	65814.4
68478	41	Male	Non-Hispanic White	2.91	Some college or AA degree	Obesity	104.7	19	25	0.98	95.3729	12	3.543	5.64	No smoking	Low drinking	Active	No	No	2.224	1.09	0.309708	8.3	Yes	2	94	242654	60663.6
68485	64	Female	Non-Hispanic White	2.3	College graduate or above	Obesity	107.8	23	21	0.98	60.9607	18	3.982	6.18	No smoking	Low drinking	Active	No	No	0.723	1.86	-0.410375	5.4	No	3	91	301925	75481.2
68488	58	Female	Non-Hispanic Black	1.61	College graduate or above	Overweight	104	28	22	0.89	82.7976	10	3.672	5.95	Current smoking	Low drinking	Active	Yes	No	1.569	1.55	0.00529124	7.8	Yes	2	95	42070.7	10517.7
68493	29	Male	Other Race	1.08	College graduate or above	Normal weight	82.1	24	19	0.92	111.997	7	2.172	3.54	No smoking	Low drinking	Insuffciently active	No	No	1.039	0.91	0.0575742	4.8	No	3	91	26288.5	6572.12
68494	38	Female	Non-Hispanic White	0	High school graduate	Normal weight	83.6	86	152	0.64	113.199	10	2.095	4.84	Current smoking	Low drinking	Active	No	No	0.971	2.3	-0.374509	3.4	No	2	100	52322.9	13080.7
68499	58	Male	Non-Hispanic White	5	Some college or AA degree	Normal weight	94.1	17	17	0.97	85.6935	14	3.569	5.28	Current smoking	Low drinking	Active	No	No	1.185	1.16	0.00926036	4.8	No	1	91	380108	95027.1
68501	52	Male	Non-Hispanic White	1.67	Some college or AA degree	Overweight	106.5	38	44	1.2	69.1081	9	4.526	5.77	No smoking	Low drinking	Active	No	No	1.016	0.78	0.114799	4.3	No	1	94	314301	78575.1
68502	27	Male	Non-Hispanic Black	1.43	College graduate or above	Overweight	99.2	28	19	1	119.018	8	1.5	3.03	No smoking	Low drinking	Insuffciently active	No	No	0.914	1.11	-0.0843768	6.3	No	2	99	73653.3	18413.3
68506	77	Female	Non-Hispanic White	1.22	Some college or AA degree	Obesity	119.8	35	26	2.17	21.2815	32	3.827	5.66	Quit smoking	Low drinking	Insuffciently active	No	No	1.637	1.09	0.176622	9.9	Yes	1	101	72760	18190
68513	69	Female	Non-Hispanic White	2.04	Some college or AA degree	Normal weight	81	26	19	0.69	88.8221	11	3.051	4.84	Quit smoking	Low drinking	Insuffciently active	No	No	0.61	1.5	-0.390761	5.5	No	1	95	113111	28277.8
68516	30	Male	Non-Hispanic Black	3.13	College graduate or above	Overweight	82.4	17	20	1.37	79.646	11	3.646	5.2	No smoking	Low drinking	Active	No	No	0.519	1.32	-0.405407	5.3	No	1	100	110896	27723.9
68525	39	Female	Mexican American	0.92	High school graduate	Obesity	102	27	34	0.61	114.196	7	2.87	4.65	No smoking	Low drinking	Active	Yes	No	1.648	1.03	0.20412	4.2	No	1	102	82712	20678
68529	80	Female	Non-Hispanic White	1.79	Some college or AA degree	Normal weight	79.8	20	15	0.85	64.7087	21	3.75	6.49	No smoking	Low drinking	Active	Yes	No	0.881	2.33	-0.42238	5	No	2	95	107391	26847.7
68549	67	Male	Other Hispanic	0.88	Less than 9th grade	Normal weight	95.4	24	24	0.86	89.7292	15	4.163	5.9	Quit smoking	Low drinking	Insuffciently active	No	No	1.185	1.19	-0.00182861	4.6	No	1	92	17646.2	4411.55
68560	28	Female	Mexican American	1.37	Some college or AA degree	Obesity	140.6	18	17	0.69	118.468	14	2.741	4.24	Current smoking	Heavy drinking	Active	Yes	No	1.264	0.93	0.133264	6.1	Yes	1	95	129302	32325.5
68565	65	Female	Other Race	5	College graduate or above	Normal weight	84.7	29	18	0.63	94.1287	15	4.112	6.28	No smoking	Low drinking	Insuffciently active	No	No	0.881	1.76	-0.300537	4.8	No	3	91	0	0
68570	49	Male	Non-Hispanic White	1.19	High school graduate	Normal weight	87.2	22	23	0.86	101.823	16	3.051	5.04	Current smoking	Low drinking	Active	No	No	0.847	1.6	-0.276237	5	No	2	98	0	0
68573	64	Male	Other Race	3.24	9-11th grade	Normal weight	84.9	28	24	0.84	92.5307	18	4.448	6.62	Quit smoking	Low drinking	Active	No	No	1.603	1.45	0.0435655	4.2	No	3	91	19023.7	4755.91
68574	20	Male	Mexican American	1.53	Some college or AA degree	Normal weight	88.9	30	19	1.04	102.87	8	3.155	5.22	No smoking	Low drinking	Active	No	No	1.264	1.5	-0.0743442	6.8	No	2	98	76609.5	19152.4
68575	42	Female	Other Hispanic	3.52	College graduate or above	Overweight	89.7	16	12	0.7	106.865	16	2.121	4.37	No smoking	Low drinking	Insuffciently active	No	No	0.745	1.91	-0.408877	4.4	No	2	93	70772.3	17693.1
68581	43	Male	Non-Hispanic Black	4.97	College graduate or above	Overweight	93.4	45	40	1.01	105.093	8	2.87	4.34	No smoking	Low drinking	Active	No	No	0.994	1.01	-0.00693499	7.2	Yes	2	100	58098.4	14524.6
68582	42	Female	Non-Hispanic Black	3.35	Some college or AA degree	Obesity	102.5	17	17	0.69	124.444	8	5.534	7.19	No smoking	Low drinking	Active	No	Yes	1.163	1.11	0.0202567	4	No	1	96	42760.9	10690.2
68591	67	Male	Non-Hispanic Black	4.86	College graduate or above	Obesity	110.8	22	22	0.83	105.525	11	3.362	4.84	No smoking	Heavy drinking	Insuffciently active	Yes	Yes	1.084	0.98	0.0438032	6.2	No	1	99	18200	4549.99
68601	26	Male	Other Race	0.73	Some college or AA degree	Normal weight	84.2	32	64	0.79	123.928	13	2.095	4.71	No smoking	Low drinking	Active	No	No	3.511	1.01	0.541109	6.1	No	1	95	21965.8	5491.46
68602	36	Male	Mexican American	1.11	9-11th grade	Overweight	95.7	19	30	1.03	93.0146	12	3.646	5.17	No smoking	Low drinking	Active	No	No	1.298	0.93	0.144792	4.6	No	2	96	72132.5	18033.1
68622	70	Female	Non-Hispanic White	2.72	Some college or AA degree	Normal weight	81.8	25	18	0.63	90.88	16	3.957	6.36	Quit smoking	Low drinking	Insuffciently active	No	No	0.869	2.02	-0.366332	5.9	Yes	1	91	133439	33359.9
68623	28	Male	Other Race	5	Some college or AA degree	Normal weight	93.3	116	125	0.94	109.892	6	5.146	7.96	Current smoking	Low drinking	Active	Yes	No	3.229	1.34	0.381963	9.1	Yes	1	93	24963.3	6240.84
68646	45	Female	Mexican American	0.65	9-11th grade	Normal weight	74.7	26	16	0.67	106.155	9	1.888	4.01	No smoking	Low drinking	Insuffciently active	No	No	0.384	1.94	-0.703471	4.9	No	1	97	72316.2	18079.1
68648	30	Female	Non-Hispanic White	3.06	College graduate or above	Normal weight	81.1	20	20	0.79	100.447	13	2.741	4.97	No smoking	Low drinking	Insuffciently active	No	No	0.576	1.97	-0.534044	5	No	1	91	186971	46742.7
68651	32	Female	Non-Hispanic White	5	College graduate or above	Overweight	98.5	28	21	0.64	118.072	6	3.491	5.51	No smoking	Low drinking	Active	No	No	0.994	1.55	-0.192945	6.2	Yes	1	93	190451	47612.8
68652	34	Male	Non-Hispanic White	2.2	Some college or AA degree	Obesity	120.5	22	21	0.93	106.728	10	2.095	3.54	No smoking	Low drinking	Active	Yes	No	1.152	0.93	0.0929695	6.6	No	1	98	196331	49082.8
68661	64	Female	Non-Hispanic Black	5	College graduate or above	Obesity	105.5	24	20	1.01	68.1242	17	2.922	5.4	No smoking	Low drinking	Insuffciently active	No	No	0.948	2.04	-0.332822	4.6	No	2	99	41295.6	10323.9
68675	73	Female	Other Race	4.63	College graduate or above	Normal weight	81.3	23	17	0.8	73.1391	13	2.095	4.6	No smoking	Low drinking	Active	Yes	No	0.847	2.12	-0.398452	4	No	1	100	39750.4	9937.61
68676	51	Female	Non-Hispanic Black	0.81	High school graduate	Obesity	105.1	16	13	0.38	142.151	8	2.793	4.97	No smoking	Low drinking	Active	No	No	0.994	1.71	-0.23561	5	No	2	97	45528.5	11382.1
68680	22	Female	Non-Hispanic White	0.45	College graduate or above	Overweight	89.5	19	13	0.75	113.142	8	2.069	3.8	No smoking	Low drinking	Active	No	No	0.666	1.42	-0.328814	4.9	No	1	98	107677	26919.3
68686	25	Female	Other Race	2.45	College graduate or above	Normal weight	66	22	20	0.79	104.038	13	2.819	4.37	No smoking	Low drinking	Insuffciently active	No	No	0.61	1.27	-0.318474	3	No	2	96	47560.6	11890.1
68693	28	Male	Non-Hispanic White	4.14	Some college or AA degree	Overweight	89	19	20	0.9	115.824	13	2.508	4.55	No smoking	Low drinking	Active	Yes	No	0.463	1.84	-0.599237	6	No	1	95	261754	65438.4
68701	27	Female	Mexican American	0.5	9-11th grade	Obesity	99.9	16	14	0.46	136.328	11	2.948	4.5	No smoking	Low drinking	Insuffciently active	No	No	1.197	1.01	0.0737728	3.6	No	1	103	84028.4	21007.1
68702	56	Male	Non-Hispanic Black	2.24	High school graduate	Normal weight	88.8	19	12	0.94	104.623	10	2.974	4.89	Quit smoking	Low drinking	Insuffciently active	No	No	0.937	1.47	-0.195578	5.1	No	1	96	69449	17362.3
68706	26	Male	Non-Hispanic Black	1.05	Some college or AA degree	Normal weight	76	46	50	1.06	111.704	12	2.56	4.65	Current smoking	Heavy drinking	Active	No	No	1.287	1.5	-0.0665127	5.5	No	1	100	82456.4	20614.1
68711	26	Male	Other Race	5	College graduate or above	Overweight	82.6	38	40	1.07	95.2914	24	1.862	3.54	No smoking	Low drinking	Active	No	No	0.79	1.32	-0.222947	5.7	No	1	99	26685.3	6671.32
68720	53	Female	Non-Hispanic White	1.98	High school graduate	Normal weight	88.4	17	16	0.69	99.3878	10	3.801	5.79	Current smoking	Low drinking	Insuffciently active	No	No	1.535	1.29	0.0755187	3.5	No	1	98	501259	125315
68721	39	Female	Non-Hispanic Black	0.73	High school graduate	Overweight	90	18	14	0.87	97.2559	13	3.569	5.35	Quit smoking	Low drinking	Active	No	No	0.632	1.5	-0.375374	4.6	No	1	100	92221.3	23055.3
68724	27	Female	Mexican American	1.02	Some college or AA degree	Normal weight	70.1	22	19	0.62	123.577	13	2.095	4.63	No smoking	Low drinking	Insuffciently active	No	No	0.655	2.22	-0.530112	3.5	No	1	103	80429.7	20107.4
68738	22	Male	Non-Hispanic White	1.78	High school graduate	Normal weight	86.8	18	14	1.03	102.627	14	2.276	4.27	No smoking	Heavy drinking	Active	No	No	0.892	1.58	-0.248292	5.6	No	1	98	309442	77360.4
68744	33	Male	Non-Hispanic White	1.04	High school graduate	Obesity	127.9	45	79	0.92	108.894	7	2.586	4.37	Quit smoking	Low drinking	Active	Yes	No	1.344	1.16	0.0639413	7.8	Yes	1	94	47858.6	11964.7
68749	21	Female	Non-Hispanic Black	0.42	High school graduate	Obesity	106	15	15	0.62	149.391	7	2.689	4.03	Current smoking	Low drinking	Active	No	No	0.429	1.14	-0.424448	4.6	No	2	99	34591.5	8647.89
68751	39	Male	Non-Hispanic White	5	Some college or AA degree	Obesity	116	26	40	0.85	109.76	13	2.793	4.6	Quit smoking	Low drinking	Active	No	No	1.626	1.06	0.185815	7	No	2	95	185964	46491
68752	45	Male	Mexican American	2.26	9-11th grade	Obesity	105.1	32	35	1.02	88.3521	15	2.327	3.85	Current smoking	Heavy drinking	Insuffciently active	No	No	1.287	0.93	0.141096	6.6	No	2	98	108290	27072.6
68753	43	Female	Non-Hispanic White	5	College graduate or above	Normal weight	73.1	22	14	0.83	86.366	9	2.689	5.02	No smoking	Heavy drinking	Insuffciently active	No	No	0.756	1.99	-0.420331	4	No	1	94	300158	75039.4
68760	24	Male	Non-Hispanic White	0.31	Some college or AA degree	Normal weight	84.5	15	11	0.91	117.544	10	0.776	3.49	Current smoking	Low drinking	Active	No	No	2.631	1.5	0.24403	4.5	No	2	91	90635.8	22659
68762	34	Female	Non-Hispanic White	4.05	Some college or AA degree	Normal weight	80.3	110	78	0.67	114.683	6	2.87	5.92	Current smoking	Low drinking	Active	No	No	1.276	2.46	-0.285084	5.9	Yes	1	102	0	0
68765	25	Male	Mexican American	0.27	Some college or AA degree	Normal weight	81	22	32	0.81	123.526	14	2.017	3.18	No smoking	Low drinking	Active	No	No	0.339	1.01	-0.474122	4.8	No	2	99	79298.1	19824.5
68769	56	Female	Other Race	5	College graduate or above	Normal weight	80.5	37	22	0.61	101.342	16	4.215	5.95	No smoking	Low drinking	Active	No	No	1.14	1.22	-0.029455	3.8	No	3	91	42618.1	10654.5
68771	24	Female	Other Race	5	Some college or AA degree	Normal weight	83.4	20	22	0.78	106.397	8	3.724	5.22	Quit smoking	Low drinking	Active	No	No	0.689	1.19	-0.237328	4.3	No	1	98	65753.6	16438.4
68780	78	Male	Other Race	4.63	College graduate or above	Overweight	94.6	20	20	0.95	76.361	14	2.483	4.5	Quit smoking	Low drinking	Active	Yes	No	0.677	1.71	-0.402407	4.7	No	1	100	31239.1	7809.77
68781	34	Male	Other Race	2.3	College graduate or above	Normal weight	78.1	21	23	1.17	80.8604	19	3.077	4.99	Current smoking	Low drinking	Active	No	No	0.61	1.63	-0.426858	6.6	No	1	93	30213.1	7553.27
68787	65	Male	Non-Hispanic White	1.31	College graduate or above	Overweight	106.4	18	29	0.98	80.5763	17	1.94	3.96	Quit smoking	Low drinking	Active	No	Yes	1.614	1.27	0.1041	6	No	1	100	316341	79085.3
68797	27	Male	Non-Hispanic Black	1.57	High school graduate	Normal weight	71.9	33	28	1.25	90.8756	17	2.483	4.34	No smoking	Low drinking	Active	No	No	0.802	1.5	-0.271917	5.3	No	1	90	0	0
68808	58	Male	Non-Hispanic Black	0.4	Some college or AA degree	Normal weight	93.4	46	59	1.06	89.2161	9	1.965	4.99	Current smoking	Low drinking	Insuffciently active	No	No	3.839	1.27	0.480414	7.9	Yes	2	99	60338.3	15084.6
68810	80	Male	Non-Hispanic White	0.66	High school graduate	Obesity	147.8	23	14	0.98	72.518	12	2.327	4.53	No smoking	Low drinking	Insuffciently active	No	No	2.935	0.85	0.538189	8	Yes	1	95	26860.8	6715.2
68825	51	Male	Other Race	0.33	Less than 9th grade	Normal weight	77.2	24	13	0.96	91.1474	10	2.612	4.6	Current smoking	Low drinking	Active	No	No	0.632	1.71	-0.432279	6.3	No	1	92	39480.6	9870.14
68827	43	Male	Other Race	4.1	College graduate or above	Normal weight	90.3	22	22	0.78	110.555	6	2.353	4.42	Quit smoking	Low drinking	Active	No	No	1.423	1.42	0.000916556	7.4	Yes	1	96	46575.7	11643.9
68830	39	Female	Other Race	1.43	College graduate or above	Overweight	92.7	26	26	0.81	91.4856	13	2.508	4.71	Quit smoking	Low drinking	Active	No	No	0.79	1.84	-0.367191	4.4	No	2	103	28742.1	7185.51
68833	41	Male	Other Hispanic	1.61	High school graduate	Overweight	88.4	31	50	0.75	113.941	14	1.603	3.88	Quit smoking	Low drinking	Insuffciently active	No	No	1.953	1.37	0.153982	6.8	No	2	99	0	0
68837	35	Female	Non-Hispanic Black	2.07	College graduate or above	Normal weight	76.7	29	21	0.8	110.704	8	1.784	3.41	No smoking	Low drinking	Active	No	No	0.294	1.5	-0.707744	3.2	No	1	99	62091.3	15522.8
68840	31	Male	Non-Hispanic Black	2.58	Some college or AA degree	Overweight	91	18	15	1.11	102.003	10	1.603	3.47	Current smoking	Heavy drinking	Active	No	No	1.084	1.37	-0.101691	4.8	No	2	95	68859.7	17214.9
68845	75	Female	Non-Hispanic White	1.1	High school graduate	Obesity	113.8	21	22	0.64	87.29	18	4.474	6.57	No smoking	Low drinking	Insuffciently active	Yes	No	1.739	1.29	0.12971	4.4	No	1	95	73996.9	18499.2
68847	21	Male	Mexican American	3.24	Some college or AA degree	Obesity	116.7	22	17	0.8	127.696	16	3.207	5.07	No smoking	Low drinking	Insuffciently active	No	No	1.953	0.96	0.308431	7.4	Yes	2	102	122596	30649.1
68853	37	Female	Non-Hispanic White	0.26	Some college or AA degree	Obesity	124.5	15	15	0.78	97.1114	9	2.664	4.84	Current smoking	Low drinking	Active	Yes	No	1.784	1.34	0.12429	4.9	No	2	91	58959.1	14739.8
68855	70	Male	Non-Hispanic White	1.94	Some college or AA degree	Overweight	101.5	26	19	0.78	91.4554	9	3.336	5.28	Quit smoking	Low drinking	Active	No	No	1.253	1.37	-0.0387695	4	No	1	95	150223	37555.8
68859	39	Female	Non-Hispanic White	2.96	Some college or AA degree	Overweight	98	24	17	0.72	105.486	5	1.888	4.37	No smoking	Low drinking	Active	No	No	0.847	2.09	-0.392263	5.3	No	1	94	168708	42177.1
68860	34	Male	Non-Hispanic White	1.66	9-11th grade	Normal weight	86	51	32	0.98	100.18	14	2.948	5.56	Current smoking	Heavy drinking	Active	No	No	1.885	1.76	0.0297987	5.3	No	1	95	55666.2	13916.6
68864	57	Female	Other Hispanic	0.66	Less than 9th grade	Obesity	112.3	15	17	0.8	81.8393	17	4.448	7.09	Quit smoking	Low drinking	Insuffciently active	Yes	Yes	2.032	1.71	0.0749276	5.9	Yes	2	91	81327.6	20331.9
68866	22	Male	Other Hispanic	0.66	Some college or AA degree	Overweight	90	20	22	0.98	108.991	13	2.379	4.06	No smoking	Low drinking	Insuffciently active	No	No	1.671	0.91	0.263935	6.2	No	2	90	0	0
68873	24	Female	Other Race	0.66	College graduate or above	Obesity	147.6	21	18	0.69	121.844	16	3.233	5.48	No smoking	Low drinking	Active	No	Yes	3.014	0.88	0.534661	6.9	Yes	1	99	34658.9	8664.71
68874	55	Male	Other Hispanic	4.63	High school graduate	Overweight	100.6	18	32	0.93	92.0897	16	3.388	5.46	Quit smoking	Low drinking	Insuffciently active	Yes	No	2.269	1.03	0.342997	7.4	Yes	2	91	69536.4	17384.1
68884	54	Female	Non-Hispanic Black	0.65	High school graduate	Obesity	115.6	26	21	0.97	76.7408	14	3.75	6.23	No smoking	Low drinking	Insuffciently active	Yes	Yes	1.456	1.81	-0.0945172	6.4	Yes	2	101	57729.3	14432.3
68899	48	Male	Non-Hispanic Black	5	High school graduate	Overweight	104.7	21	31	1	102.694	9	4.319	6.15	Current smoking	Low drinking	Active	No	No	1.637	1.09	0.176622	6.6	No	2	100	69458.2	17364.5
68912	80	Female	Other Race	2.5	Less than 9th grade	Normal weight	76.9	30	18	0.84	65.6412	18	2.302	4.06	No smoking	Low drinking	Insuffciently active	Yes	No	1.355	1.14	0.0750344	5.9	Yes	3	91	21241.9	5310.46
68914	52	Female	Non-Hispanic White	1.19	High school graduate	Obesity	115.2	39	51	0.87	76.5901	14	2.224	4.03	No smoking	Low drinking	Insuffciently active	No	No	1.558	1.09	0.155141	6.9	Yes	2	91	0	0
68916	56	Male	Mexican American	1.39	Less than 9th grade	Normal weight	90.2	22	21	0.74	103.114	20	3.931	5.84	No smoking	Low drinking	Active	Yes	No	1.005	1.45	-0.159202	6.6	No	3	92	74548.9	18637.2
68917	33	Male	Non-Hispanic White	2.44	College graduate or above	Obesity	117.8	25	32	0.87	113.395	13	1.914	3.41	No smoking	Low drinking	Active	Yes	No	1.535	0.8	0.283018	6.8	No	1	91	140802	35200.5
68919	37	Female	Non-Hispanic White	1.66	College graduate or above	Overweight	90.7	27	26	0.86	86.2986	13	2.819	4.73	No smoking	Low drinking	Insuffciently active	No	No	0.587	1.66	-0.45147	4	No	1	98	154658	38664.6
68920	48	Female	Non-Hispanic Black	1.64	Some college or AA degree	Obesity	122.1	28	28	0.8	101.042	9	4.551	7.29	No smoking	Low drinking	Active	Yes	Yes	0.858	2.35	-0.437581	7	Yes	2	93	38950.5	9737.62
68922	74	Female	Non-Hispanic White	4.96	High school graduate	Obesity	108.2	25	19	1.41	36.604	21	3.853	6	No smoking	Low drinking	Insuffciently active	No	No	1.931	1.27	0.181979	8.6	Yes	1	101	204961	51240.3
68933	72	Male	Non-Hispanic Black	5	Some college or AA degree	Overweight	93.8	23	16	1.02	84.7091	14	2.224	3.88	Quit smoking	Low drinking	Active	No	No	0.745	1.32	-0.248418	7.1	Yes	2	100	22645	5661.24
68935	46	Male	Mexican American	1.43	High school graduate	Overweight	80.6	38	42	0.65	116.673	10	3.233	5.4	Current smoking	Heavy drinking	Active	No	No	2.405	1.06	0.355809	5.2	No	1	100	60719.5	15179.9
68937	31	Male	Non-Hispanic Black	3.67	High school graduate	Normal weight	77.5	20	10	0.99	117.135	9	2.121	3.98	No smoking	Low drinking	Active	Yes	No	0.734	1.53	-0.318995	6.6	No	2	95	89839.5	22459.9
68946	64	Female	Non-Hispanic White	4.2	High school graduate	Normal weight	80.3	17	11	0.72	88.4968	15	4.034	6.26	No smoking	Low drinking	Insuffciently active	No	No	1.027	1.76	-0.233942	3.8	No	2	91	208477	52119.2
68948	36	Female	Non-Hispanic White	1.88	Some college or AA degree	Overweight	93.8	19	19	0.76	100.916	8	3.103	5.69	Current smoking	Low drinking	Insuffciently active	No	No	1.468	1.91	-0.114307	4.1	No	2	101	174595	43648.8
68949	63	Male	Mexican American	0.87	Less than 9th grade	Overweight	102.3	25	23	0.87	91.8487	12	1.862	3.65	Current smoking	Low drinking	Active	No	Yes	1.174	1.24	-0.0237536	4.4	No	1	101	18334.8	4583.71
68964	20	Male	Non-Hispanic Black	2.95	High school graduate	Obesity	119.9	20	25	1.03	120.628	9	3.672	5.33	No smoking	Low drinking	Active	No	No	0.655	1.34	-0.310863	9.1	Yes	2	99	58242.5	14560.6
68966	63	Female	Non-Hispanic Black	0	Some college or AA degree	Overweight	102.1	26	15	1.19	56.2652	13	2.896	4.94	Quit smoking	Low drinking	Insuffciently active	Yes	Yes	1.863	1.19	0.194666	6.6	Yes	2	97	40928.4	10232.1
68971	21	Female	Other Hispanic	0.69	High school graduate	Normal weight	83.4	14	11	0.75	113.94	11	1.81	3.54	Current smoking	Low drinking	Active	No	No	1.106	1.22	-0.0426047	3.1	No	2	91	0	0
68972	60	Female	Other Hispanic	2.07	Less than 9th grade	Overweight	106	25	21	0.99	61.933	27	3.517	5.69	No smoking	Low drinking	Active	Yes	No	2.281	1.14	0.30122	4.4	No	1	90	34010.4	8502.61
68978	39	Male	Non-Hispanic White	5	Some college or AA degree	Obesity	112.2	17	23	0.95	100.427	8	2.715	4.47	No smoking	Low drinking	Active	No	No	1.547	1.06	0.164184	5.7	No	2	102	260096	65024
68981	80	Female	Non-Hispanic White	5	College graduate or above	Normal weight	90.1	24	15	0.88	62.0513	15	2.664	4.89	Quit smoking	Low drinking	Active	Yes	No	0.565	1.97	-0.542418	4.1	No	2	99	111119	27779.7
68983	67	Male	Other Hispanic	2.75	College graduate or above	Normal weight	100	25	15	0.72	96.527	10	4.396	6.41	Quit smoking	Low drinking	Active	No	No	1.106	1.5	-0.132336	5.8	No	1	102	20518.3	5129.58
68993	34	Female	Other Race	0.24	High school graduate	Overweight	92.7	37	47	0.49	127.117	12	3.62	5.56	No smoking	Low drinking	Insuffciently active	No	No	0.914	1.53	-0.223745	2.7	No	1	92	43949.5	10987.4
68998	43	Female	Non-Hispanic Black	5	College graduate or above	Obesity	97.1	25	15	0.86	95.8921	12	3.439	5.53	No smoking	Low drinking	Active	No	No	0.576	1.84	-0.504395	5.2	No	2	90	37086.6	9271.65
69007	55	Male	Other Hispanic	0.43	9-11th grade	Obesity	151	19	17	0.8	100.566	8	2.302	3.96	Current smoking	Low drinking	Insuffciently active	Yes	No	2.427	0.54	0.652676	6.4	No	2	93	56121.4	14030.4
69018	39	Male	Non-Hispanic Black	0.21	9-11th grade	Normal weight	74.8	145	80	0.86	126.601	9	1.215	3.7	Quit smoking	Heavy drinking	Insuffciently active	No	No	0.395	2.3	-0.765131	5.2	No	2	97	66938.6	16734.7
69022	48	Female	Non-Hispanic White	1.16	Some college or AA degree	Obesity	99.8	30	37	0.83	83.3852	14	3.155	4.78	No smoking	Low drinking	Insuffciently active	No	No	1.445	0.96	0.177597	6.8	Yes	2	102	85533.9	21383.5
69025	60	Male	Mexican American	0.68	Less than 9th grade	Obesity	108.1	24	28	0.97	84.498	18	1.681	3.39	No smoking	Low drinking	Insuffciently active	Yes	No	1.513	1.01	0.175518	7.2	Yes	2	96	25864.3	6466.08
69027	37	Male	Non-Hispanic White	4.2	High school graduate	Overweight	99	25	21	1.11	84.3772	13	4.81	6.78	No smoking	Low drinking	Active	Yes	No	1.061	1.47	-0.141602	7.4	Yes	2	91	225211	56302.7
69031	22	Male	Other Race	2.3	High school graduate	Normal weight	74.5	19	12	0.97	110.351	14	3.982	5.87	Current smoking	Low drinking	Insuffciently active	No	No	0.982	1.45	-0.169257	6.9	No	2	101	36510	9127.51
69034	33	Male	Other Hispanic	0.56	9-11th grade	Overweight	93.8	19	20	0.86	113.936	10	4.112	7.11	No smoking	Low drinking	Active	No	No	4.324	1.01	0.631564	6.3	No	2	93	75108	18777
69037	41	Male	Mexican American	5	9-11th grade	Overweight	93.2	15	16	0.66	120.088	10	3.543	5.46	No smoking	Low drinking	Insuffciently active	No	No	1.569	1.19	0.120076	5.8	No	2	102	78948.5	19737.1
69047	61	Female	Non-Hispanic White	5	College graduate or above	Obesity	115.3	23	24	0.89	69.9491	17	3.129	5.35	No smoking	Low drinking	Active	Yes	No	1.75	1.42	0.0907497	6.8	Yes	1	99	220987	55246.8
69054	43	Male	Non-Hispanic White	1.05	High school graduate	Obesity	120.6	54	98	0.9	104.241	8	2.586	4.11	Current smoking	Heavy drinking	Insuffciently active	No	No	1.276	0.93	0.137368	4.8	No	2	95	43777.1	10944.3
69055	28	Female	Other Hispanic	2.38	Some college or AA degree	Normal weight	74.1	21	17	0.75	108.473	11	2.508	5.22	No smoking	Low drinking	Insuffciently active	No	No	2.439	1.6	0.183092	3.7	No	2	96	127168	31792.1
69066	74	Male	Non-Hispanic White	3.97	Some college or AA degree	Normal weight	81.3	32	22	1	73.8147	13	3.207	5.09	Quit smoking	Low drinking	Active	No	No	0.598	1.6	-0.427419	5.9	No	1	94	131814	32953.5
69077	58	Female	Mexican American	2.75	9-11th grade	Obesity	144.2	34	18	0.73	90.7799	7	2.741	4.84	No smoking	Low drinking	Insuffciently active	No	Yes	1.513	1.4	0.0337109	6.2	Yes	2	102	74513	18628.2
69079	32	Male	Non-Hispanic White	1.7	College graduate or above	Normal weight	86.7	14	8	1.02	96.8003	10	1.94	3.15	No smoking	Low drinking	Insuffciently active	No	No	0.813	0.85	-0.0193284	5.4	No	1	98	44516.4	11129.1
69081	23	Female	Non-Hispanic Black	3.85	Some college or AA degree	Normal weight	66.3	17	11	0.75	130.214	11	2.172	4.14	No smoking	Low drinking	Insuffciently active	Yes	No	0.531	1.73	-0.512952	4.6	No	2	95	42592.3	10648.1
69086	25	Female	Non-Hispanic White	4.42	College graduate or above	Overweight	96.2	24	19	0.88	91.315	10	2.017	4.14	No smoking	Low drinking	Insuffciently active	No	No	1.276	1.53	-0.0788408	4.3	No	2	98	230933	57733.3
69091	52	Male	Non-Hispanic White	4.59	High school graduate	Overweight	100.1	34	43	1.04	82.161	10	4.526	6.8	Quit smoking	Heavy drinking	Active	Yes	No	1.885	1.42	0.123023	6.2	No	2	94	0	0
69097	31	Male	Other Hispanic	0.4	9-11th grade	Overweight	95.6	19	24	0.96	104.896	14	4.215	6.15	No smoking	Low drinking	Insuffciently active	No	No	0.971	1.5	-0.188872	6	No	1	98	80118	20029.5
69101	58	Male	Other Hispanic	2.94	Less than 9th grade	Overweight	99.9	19	15	0.75	101.116	11	3.905	5.59	Current smoking	Heavy drinking	Active	No	No	0.824	1.29	-0.194662	4.7	No	1	93	47766.8	11941.7
69105	55	Male	Other Hispanic	1.08	Less than 9th grade	Overweight	91.9	22	28	0.82	99.5506	12	3.129	4.99	No smoking	Low drinking	Insuffciently active	Yes	No	1.682	1.09	0.188399	5	No	2	102	74567.2	18641.8
69114	37	Female	Non-Hispanic White	0.57	High school graduate	Obesity	115.7	17	14	0.5	123.642	8	1.888	4.63	Current smoking	Low drinking	Active	No	Yes	4.11	0.85	0.684423	4.4	No	1	95	0	0
69137	56	Male	Non-Hispanic Black	5	Some college or AA degree	Overweight	95.6	25	30	0.9	110.271	8	3.258	5.07	No smoking	Low drinking	Active	No	No	1.344	1.19	0.0528523	5.6	No	3	90	44795.6	11198.9
69141	80	Male	Non-Hispanic Black	1.82	Less than 9th grade	Overweight	108.4	24	21	1.27	61.436	26	1.991	4.24	Quit smoking	Low drinking	Active	Yes	Yes	0.937	1.81	-0.285939	5.2	No	1	96	21153.2	5288.3
69152	21	Male	Non-Hispanic Black	0.82	High school graduate	Normal weight	73.9	32	29	1.04	118.392	7	1.577	3.36	Current smoking	Low drinking	Active	No	No	1.174	1.24	-0.0237536	4.3	No	2	97	70013.9	17503.5
69159	22	Female	Other Hispanic	0.98	College graduate or above	Overweight	88.7	15	15	0.7	122.984	18	3.31	5.15	Quit smoking	Low drinking	Insuffciently active	No	No	0.644	1.55	-0.381446	4.4	No	2	93	89194.3	22298.6
69161	20	Male	Non-Hispanic White	0.49	9-11th grade	Normal weight	75.8	15	14	0.78	129.941	13	2.353	4.14	Current smoking	Low drinking	Active	No	No	1.298	1.19	0.0377277	7.1	Yes	1	102	57976	14494
69164	80	Female	Non-Hispanic White	3.8	College graduate or above	Overweight	99.8	17	15	0.92	58.8045	15	2.715	4.94	Quit smoking	Low drinking	Active	Yes	No	0.565	1.97	-0.542418	3.4	No	1	98	137124	34281.1
69171	40	Female	Other Hispanic	2.31	Some college or AA degree	Overweight	89.3	18	20	0.51	120.277	8	2.87	5.02	No smoking	Low drinking	Insuffciently active	No	No	1.716	1.37	0.0977967	4	No	2	93	68215.8	17053.9
69176	57	Female	Non-Hispanic Black	1.84	High school graduate	Obesity	111	18	18	0.79	96.3052	12	2.819	4.42	No smoking	Low drinking	Insuffciently active	Yes	No	0.621	1.32	-0.327482	3.7	No	2	102	57701.6	14425.4
69184	56	Male	Non-Hispanic White	1.16	9-11th grade	Obesity	109.5	21	17	0.99	84.7878	13	3.879	5.79	No smoking	Low drinking	Insuffciently active	No	No	2.123	0.93	0.358467	6.8	No	1	92	68760.2	17190
69200	34	Male	Other Race	3.92	College graduate or above	Overweight	95.5	36	47	0.85	113.683	9	3.233	5.48	No smoking	Low drinking	Active	Yes	No	1.818	1.42	0.107306	7.8	Yes	2	102	50118.3	12529.6
69201	44	Female	Other Race	5	College graduate or above	Obesity	97.4	17	20	0.7	105.374	12	2.457	5.17	No smoking	Low drinking	Active	Yes	No	3.669	1.03	0.55171	5.3	No	2	94	57833.3	14458.3
69205	47	Female	Other Race	1.61	High school graduate	Overweight	101.4	29	25	0.55	111.696	11	3.724	6.05	No smoking	Low drinking	Active	Yes	Yes	2.348	1.24	0.277276	6.1	Yes	2	92	43759.3	10939.8
69227	62	Female	Non-Hispanic Black	5	Some college or AA degree	Overweight	86.2	19	13	0.64	110.843	7	2.586	4.76	No smoking	Low drinking	Insuffciently active	Yes	No	0.937	1.73	-0.266307	5.1	No	1	100	54051.7	13512.9
69229	43	Male	Non-Hispanic White	2.17	Some college or AA degree	Obesity	111.3	38	54	0.97	95.2158	14	1.371	3.44	No smoking	Low drinking	Active	Yes	No	2.518	0.91	0.442014	8	Yes	2	95	193938	48484.4
69236	33	Male	Non-Hispanic White	1.35	Some college or AA degree	Obesity	105.1	28	38	0.94	106.099	9	3.414	5.28	Current smoking	Heavy drinking	Active	No	No	2.235	0.83	0.430199	5.4	No	2	97	42966.3	10741.6
69243	45	Female	Non-Hispanic White	4.59	College graduate or above	Normal weight	81	23	15	0.72	101.133	9	2.146	3.96	No smoking	Low drinking	Active	No	No	0.689	1.5	-0.337872	4	No	1	93	245988	61497.1
69245	29	Female	Non-Hispanic Black	4.21	College graduate or above	Obesity	97.6	25	15	0.77	120.93	6	2.974	4.81	No smoking	Low drinking	Insuffciently active	No	No	1.637	1.09	0.176622	4.4	No	1	103	0	0
69256	56	Male	Other Race	0.88	9-11th grade	Obesity	126	22	23	1.01	82.7621	11	4.991	7.11	Quit smoking	Heavy drinking	Active	Yes	No	1.908	1.24	0.187157	6.4	No	1	101	68760.2	17190
69259	30	Male	Other Race	2.75	College graduate or above	Normal weight	84.2	27	22	1.15	84.9165	14	2.974	5.69	Current smoking	Low drinking	Active	Yes	No	1.931	1.84	0.0209645	7.9	Yes	2	96	220618	55154.4
69261	51	Female	Non-Hispanic White	0.86	Some college or AA degree	Obesity	127.4	20	18	1.12	56.8326	24	3.491	6.23	Quit smoking	Heavy drinking	Active	No	No	3.263	1.24	0.420195	9.3	Yes	1	94	67044.5	16761.1
69266	27	Male	Non-Hispanic Black	0.56	9-11th grade	Overweight	96.9	30	26	1.13	102.669	11	4.112	5.87	No smoking	Low drinking	Insuffciently active	No	No	1.468	1.09	0.1293	6.8	No	2	93	59252.8	14813.2
69274	21	Female	Non-Hispanic Black	0.58	College graduate or above	Overweight	89	17	13	0.68	144.919	8	3.439	5.97	No smoking	Low drinking	Active	No	No	1.253	1.97	-0.196515	4.5	No	1	90	42928.3	10732.1
69277	24	Male	Other Race	2.94	College graduate or above	Normal weight	89.6	25	23	0.92	116.001	11	1.345	3.78	Current smoking	Heavy drinking	Active	No	No	2.89	1.11	0.415575	7.3	Yes	3	91	30850.7	7712.67
69278	78	Female	Non-Hispanic Black	2.28	College graduate or above	Overweight	94.2	18	10	0.93	68.2212	13	4.267	6.03	Quit smoking	Low drinking	Insuffciently active	No	No	0.756	1.42	-0.273767	5.6	No	2	93	48382.7	12095.7
69279	58	Female	Non-Hispanic White	5	College graduate or above	Overweight	105.8	20	17	0.85	75.523	17	2.845	4.84	Quit smoking	Low drinking	Active	Yes	No	0.756	1.66	-0.341586	6.1	Yes	2	95	291131	72782.9
69284	53	Male	Other Hispanic	0.92	Some college or AA degree	Overweight	98.4	24	25	0.9	97.1693	13	2.405	3.75	Quit smoking	Heavy drinking	Active	No	Yes	0.948	0.91	0.0177669	5.9	No	2	92	51958	12989.5
69285	26	Female	Non-Hispanic White	0.84	Some college or AA degree	Normal weight	78.5	18	17	0.54	130.235	6	4.086	6.47	Current smoking	Low drinking	Insuffciently active	No	No	1.694	1.6	0.0247934	4.8	No	2	97	77253.6	19313.4
69286	39	Male	Other Race	5	College graduate or above	Overweight	98	18	17	0.84	110.295	12	3.698	5.72	Current smoking	Low drinking	Insuffciently active	No	No	1.705	1.24	0.138303	4.8	No	1	93	54248.7	13562.2
69301	64	Female	Non-Hispanic White	3.4	Some college or AA degree	Overweight	97.4	34	24	1.24	45.8665	21	3.931	5.95	No smoking	Low drinking	Active	No	No	1.727	1.22	0.150933	8.6	Yes	2	94	200373	50093.4
69307	58	Male	Non-Hispanic Black	1.79	9-11th grade	Normal weight	74	19	13	0.9	108.732	11	2.689	4.84	Quit smoking	Low drinking	Insuffciently active	Yes	No	0.768	1.78	-0.365059	4.4	No	2	99	73262.9	18315.7
69314	50	Male	Non-Hispanic Black	1.69	9-11th grade	Overweight	97.2	20	15	0.96	106.384	7	2.741	4.16	Current smoking	Low drinking	Insuffciently active	No	No	1.185	0.88	0.129236	7.8	Yes	1	96	0	0
69320	58	Female	Mexican American	0.41	Some college or AA degree	Obesity	97.7	28	46	0.71	93.8805	14	3.569	5.4	No smoking	Low drinking	Insuffciently active	No	No	1.885	0.98	0.284085	5.3	No	1	101	68178.4	17044.6
69324	42	Male	Non-Hispanic White	5	Some college or AA degree	Overweight	102.6	113	116	0.73	114.408	10	5.741	8.28	Current smoking	Heavy drinking	Active	Yes	No	2.552	1.37	0.27016	7.5	Yes	1	91	311826	77956.5
69325	36	Female	Other Race	5	College graduate or above	Obesity	95.2	15	16	0.81	93.434	13	2.379	4.29	Current smoking	Low drinking	Active	No	No	1.344	1.29	0.0178096	3.6	No	1	97	46807.3	11701.8
69329	50	Female	Non-Hispanic White	0.62	9-11th grade	Obesity	104.2	12	14	0.82	83.4357	15	3.181	5.43	Current smoking	Heavy drinking	Insuffciently active	No	No	0.847	1.86	-0.34163	5.4	No	1	98	98823.4	24705.8
69336	30	Male	Non-Hispanic White	1.24	High school graduate	Obesity	147	68	131	0.89	114.734	15	3.569	5.12	Current smoking	Heavy drinking	Active	Yes	No	0.96	1.11	-0.0630517	9.3	Yes	1	92	47901.1	11975.3
69339	22	Male	Mexican American	1.09	Less than 9th grade	Normal weight	91.3	19	18	0.77	128.81	13	2.948	4.45	No smoking	Heavy drinking	Insuffciently active	No	No	1.445	0.83	0.24079	5.1	No	2	102	74799	18699.8
69343	20	Male	Non-Hispanic White	5	Some college or AA degree	Overweight	95.1	23	25	0.9	122.519	15	1.81	4.06	No smoking	Low drinking	Insuffciently active	No	No	2.698	1.01	0.426721	5.2	No	2	91	276836	69208.9
69351	31	Female	Non-Hispanic White	1.94	Some college or AA degree	Overweight	86.5	17	18	0.68	116.556	10	2.767	5.51	Current smoking	Low drinking	Active	No	No	1.219	2.17	-0.250456	3.4	No	2	98	142907	35726.7
69361	66	Male	Non-Hispanic Black	1.57	9-11th grade	Obesity	106.7	36	47	1.39	60.7753	14	3.31	5.04	Quit smoking	Low drinking	Active	No	No	1.445	1.06	0.134562	6.2	No	1	98	25308.2	6327.05
69363	22	Female	Mexican American	0.54	High school graduate	Obesity	113.6	18	16	0.54	133.946	11	2.793	4.4	Current smoking	Low drinking	Active	No	No	1.005	1.14	-0.0547388	4.2	No	3	92	117278	29319.5
69379	30	Male	Non-Hispanic White	0	High school graduate	Overweight	92	18	16	0.91	112.692	10	2.922	4.4	Current smoking	Heavy drinking	Active	No	No	0.711	1.14	-0.205035	5.4	No	1	92	47407.8	11852
69380	20	Male	Other Hispanic	0.13	High school graduate	Obesity	102.9	38	72	0.77	130.632	12	2.327	4.16	No smoking	Low drinking	Active	Yes	No	1.31	1.24	0.0238496	5.6	No	2	98	89770.2	22442.5
69386	52	Male	Other Race	1.21	High school graduate	Obesity	112.8	15	15	0.88	98.7623	7	2.819	4.34	Quit smoking	Low drinking	Active	Yes	No	0.847	1.14	-0.129021	4.3	No	2	95	40583.1	10145.8
69387	25	Male	Non-Hispanic White	4.13	High school graduate	Overweight	92.1	26	31	0.98	106.718	14	2.327	4.29	Current smoking	Low drinking	Active	No	No	1.185	1.42	-0.07857	7.5	Yes	2	100	152805	38201.2
69391	52	Female	Mexican American	3.77	Some college or AA degree	Overweight	106.9	25	29	0.67	101.062	17	4.267	6.75	No smoking	Heavy drinking	Active	No	No	1.027	2.02	-0.293781	4.5	No	3	92	71296.1	17824
69393	33	Male	Non-Hispanic Black	4.45	Some college or AA degree	Overweight	93.7	27	21	1.2	91.5328	14	2.896	4.5	No smoking	Low drinking	Active	No	No	1.05	1.11	-0.0241337	6.7	No	1	100	81328.9	20332.2
69395	25	Male	Non-Hispanic Black	1.47	Some college or AA degree	Normal weight	86.1	26	11	1.07	111.221	7	2.017	4.06	No smoking	Low drinking	Active	Yes	No	0.621	1.76	-0.452421	5.2	No	2	93	82677.3	20669.3
69402	59	Female	Other Race	5	College graduate or above	Overweight	98.2	26	25	0.61	99.2285	9	3.517	5.53	No smoking	Low drinking	Active	Yes	No	0.982	1.58	-0.206546	6.8	Yes	1	93	46248.2	11562.1
69403	61	Male	Non-Hispanic White	2.86	College graduate or above	Obesity	129.8	25	22	1.03	78.0337	18	4.112	6.15	Quit smoking	Heavy drinking	Active	Yes	No	0.892	1.63	-0.261823	6.1	No	1	90	261359	65339.8
69409	50	Female	Non-Hispanic Black	5	College graduate or above	Normal weight	82.5	23	17	0.76	106.007	10	2.715	5.12	No smoking	Low drinking	Active	No	No	0.587	2.15	-0.5638	4.4	No	3	91	59171.4	14792.8
69413	50	Female	Non-Hispanic Black	1.08	Some college or AA degree	Obesity	110.8	27	28	0.76	106.007	16	3.31	5.43	Current smoking	Low drinking	Insuffciently active	No	No	0.655	1.81	-0.441437	5.2	No	2	100	36110.2	9027.56
69422	37	Female	Non-Hispanic Black	5	Some college or AA degree	Obesity	95.3	16	19	0.67	130.146	15	3.258	4.86	No smoking	Low drinking	Insuffciently active	No	No	0.813	1.24	-0.183331	5.1	No	1	97	81975.4	20493.8
69427	44	Male	Non-Hispanic Black	0.54	Some college or AA degree	Overweight	105	26	21	1.1	94.125	10	2.638	3.98	No smoking	Heavy drinking	Active	Yes	No	0.497	1.11	-0.348967	5.9	No	1	99	52834.5	13208.6
69430	67	Female	Other Race	1.02	Less than 9th grade	Overweight	103.1	29	20	0.83	72.9667	11	4.37	6.23	No smoking	Low drinking	Insuffciently active	No	No	1.242	1.29	-0.0164681	6.7	Yes	3	91	30703.5	7675.87
69431	79	Female	Non-Hispanic Black	4.35	College graduate or above	Normal weight	84.8	22	24	0.85	75.5261	17	2.327	4.55	Quit smoking	Low drinking	Active	Yes	Yes	1.231	1.66	-0.12985	4.6	No	2	100	32296.9	8074.22
69433	53	Male	Mexican American	1.89	Less than 9th grade	Obesity	125.5	62	58	0.72	106.502	8	3.853	5.53	Quit smoking	Low drinking	Insuffciently active	Yes	Yes	1.456	1.01	0.15884	6.4	No	1	102	60093	15023.2
69434	43	Female	Mexican American	0.84	Some college or AA degree	Obesity	113.3	27	26	0.64	109.292	13	3.646	5.53	No smoking	Low drinking	Active	No	No	1.852	1.03	0.254804	5.8	Yes	1	101	89038.7	22259.7
69446	25	Male	Mexican American	0.59	Less than 9th grade	Obesity	107.4	22	34	0.78	125.456	13	2.87	4.73	Quit smoking	Low drinking	Active	No	No	1.456	1.19	0.0876144	5.6	No	2	102	77153	19288.2
69450	39	Female	Non-Hispanic White	5	College graduate or above	Normal weight	80	24	22	0.76	98.8115	11	2.25	4.27	No smoking	Low drinking	Active	No	No	1.073	1.53	-0.154092	4.1	No	1	100	223153	55788.2
69452	56	Female	Non-Hispanic White	5	Some college or AA degree	Obesity	110	24	41	0.91	70.5289	8	2.224	4.14	No smoking	Low drinking	Insuffciently active	No	No	1.513	1.22	0.0934791	5.8	Yes	3	91	415445	103861
69463	20	Male	Non-Hispanic White	1.16	9-11th grade	Overweight	93.4	26	39	0.78	129.941	13	3.957	5.64	Current smoking	Heavy drinking	Active	No	No	1.344	1.06	0.103093	7.6	Yes	3	92	60589.4	15147.3
69468	69	Male	Non-Hispanic Black	1.84	High school graduate	Normal weight	86.5	18	14	1.03	85.4987	8	2.327	4.34	Current smoking	Low drinking	Insuffciently active	Yes	No	0.666	1.71	-0.409522	6.4	No	1	99	21728	5432
69472	38	Male	Non-Hispanic Black	3.76	High school graduate	Normal weight	88.2	36	26	0.99	111.514	9	1.81	4.01	No smoking	Low drinking	Active	No	No	0.576	1.94	-0.527379	4.9	No	2	100	75921.7	18980.4
69474	66	Female	Other Hispanic	1.74	High school graduate	Normal weight	84.3	25	24	0.62	93.9632	12	3.207	5.43	No smoking	Low drinking	Insuffciently active	No	No	0.835	1.84	-0.343131	3.1	No	2	93	32825.5	8206.38
69486	67	Female	Non-Hispanic Black	4.66	College graduate or above	Obesity	122.2	37	21	1.35	46.9678	15	2.043	3.75	Quit smoking	Low drinking	Insuffciently active	Yes	Yes	0.677	1.4	-0.315539	7.5	Yes	1	103	27682.8	6920.71
69488	65	Female	Non-Hispanic White	1.3	High school graduate	Overweight	96.6	17	13	0.87	69.9057	18	2.922	4.58	No smoking	Low drinking	Active	No	No	0.813	1.29	-0.200499	4.6	No	1	95	71386.2	17846.5
69494	37	Female	Non-Hispanic White	1.28	High school graduate	Normal weight	80.2	15	11	0.66	112.849	14	2.689	4.63	No smoking	Low drinking	Insuffciently active	No	No	0.745	1.6	-0.331964	2.8	No	1	95	221764	55441
69495	22	Female	Other Race	1.1	High school graduate	Normal weight	69.9	14	10	0.6	129.383	11	2.431	3.96	No smoking	Low drinking	Insuffciently active	No	No	0.61	1.24	-0.308092	4.4	No	2	101	42717.7	10679.4
69499	42	Female	Non-Hispanic White	5	College graduate or above	Normal weight	86.8	22	20	0.65	109.503	7	3.646	5.48	No smoking	Low drinking	Active	No	No	1.231	1.27	-0.0135457	4.2	No	1	93	301061	75265.1
69502	50	Female	Non-Hispanic White	4.87	College graduate or above	Overweight	102.6	21	30	0.76	91.4638	15	5.689	8.22	No smoking	Low drinking	Insuffciently active	No	No	1.953	1.63	0.0785146	3.4	No	1	99	304811	76202.6
69504	54	Male	Other Race	4.59	College graduate or above	Normal weight	78.7	23	16	0.95	90.3837	15	2.586	4.37	No smoking	Low drinking	Active	No	No	1.05	1.29	-0.0894004	6.1	No	1	93	30015.8	7503.96
69513	46	Male	Non-Hispanic Black	5	College graduate or above	Normal weight	97.1	20	25	1.13	89.8412	12	5.146	6.83	Current smoking	Low drinking	Insuffciently active	No	No	1.095	1.19	-0.0361328	4.8	No	1	99	64856.8	16214.2
69514	57	Male	Non-Hispanic Black	3.99	Some college or AA degree	Overweight	100	26	48	1.16	80.5674	15	2.586	5.25	Quit smoking	Low drinking	Active	Yes	No	1.84	1.81	0.00713925	7.7	Yes	1	96	58211	14552.8
69516	74	Male	Non-Hispanic White	3.74	Some college or AA degree	Overweight	109.9	20	18	0.72	91.8953	6	2.922	5.43	Current smoking	Heavy drinking	Insuffciently active	Yes	No	2.845	1.22	0.367722	6.1	No	1	99	129282	32320.6
69520	22	Male	Non-Hispanic White	4.63	College graduate or above	Normal weight	79.5	21	15	0.88	121.931	7	1.681	3.8	No smoking	Low drinking	Active	No	No	1.208	1.58	-0.11659	5.1	No	1	100	239009	59752.3
69523	56	Male	Non-Hispanic White	4.78	High school graduate	Obesity	121	18	17	1.29	61.5677	13	1.784	3.39	Quit smoking	Low drinking	Insuffciently active	No	No	1.502	0.91	0.217629	7.3	Yes	1	99	277940	69485.1
69532	47	Female	Other Race	1.81	High school graduate	Overweight	93.6	19	14	0.56	111.036	9	2.638	4.19	No smoking	Low drinking	Insuffciently active	No	No	1.106	1.03	0.0309179	5.6	No	3	91	55354.3	13838.6
69534	29	Female	Non-Hispanic Black	5	College graduate or above	Obesity	97	21	14	0.79	117.239	10	2.379	4.47	No smoking	Low drinking	Insuffciently active	No	No	0.689	1.78	-0.412201	6.1	Yes	1	96	46491.7	11622.9
69536	57	Female	Non-Hispanic White	3.53	Some college or AA degree	Overweight	100	22	41	1.06	58.2375	16	5.146	7.55	No smoking	Low drinking	Insuffciently active	Yes	No	2.585	1.22	0.326101	7.1	Yes	2	95	266630	66657.5
69537	49	Male	Non-Hispanic White	5	College graduate or above	Overweight	110.8	22	19	0.97	91.2861	9	2.948	4.5	No smoking	Low drinking	Active	No	No	0.666	1.24	-0.269947	6.1	No	1	97	326550	81637.4
69542	40	Female	Non-Hispanic White	0.65	Some college or AA degree	Obesity	116	16	16	1.06	65.6244	10	3.336	5.77	No smoking	Low drinking	Insuffciently active	No	No	3.342	0.91	0.564965	5.1	No	1	95	80370.2	20092.5
69546	26	Male	Other Race	2.39	College graduate or above	Normal weight	71.2	19	14	1.19	83.7997	19	2.87	4.86	No smoking	Low drinking	Active	No	No	0.7	1.68	-0.380211	5.9	No	2	96	36983.5	9245.88
69547	73	Male	Non-Hispanic Black	2.97	High school graduate	Obesity	109.4	21	23	0.97	89.3861	11	3.595	5.38	Quit smoking	Low drinking	Insuffciently active	Yes	Yes	1.66	1.03	0.207271	4.4	No	3	90	0	0
69560	26	Male	Other Hispanic	1.08	9-11th grade	Normal weight	88.9	15	19	0.84	120.841	9	2.974	4.71	Quit smoking	Low drinking	Active	No	No	1.84	0.88	0.320335	5.5	No	2	102	124248	31062
69569	61	Female	Other Race	2.15	Some college or AA degree	Normal weight	72.2	33	28	0.71	91.9228	18	3.155	5.64	No smoking	Low drinking	Insuffciently active	Yes	No	1.118	1.97	-0.246024	5.7	No	1	92	37356.3	9339.08
69574	48	Female	Non-Hispanic White	4.96	College graduate or above	Normal weight	87.2	26	18	0.56	110.259	10	3.336	5.46	Quit smoking	Low drinking	Active	Yes	No	1.027	1.66	-0.208538	4.4	No	1	97	374824	93706
69577	52	Male	Non-Hispanic Black	1.07	High school graduate	Obesity	111.5	23	27	0.63	131.319	13	2.586	4.99	No smoking	Heavy drinking	Active	Yes	No	1.445	1.73	-0.0781783	7.2	Yes	2	93	46682.3	11670.6
69581	23	Male	Non-Hispanic Black	5	College graduate or above	Overweight	91.2	54	36	1.16	102.302	14	2.172	4.14	No smoking	Heavy drinking	Active	Yes	No	0.474	1.76	-0.569734	7.3	Yes	2	90	55337.6	13834.4
69594	31	Male	Non-Hispanic White	1.09	Some college or AA degree	Normal weight	80	28	23	0.81	118.427	10	3.233	4.81	Current smoking	Low drinking	Active	No	No	0.745	1.24	-0.221265	5.4	No	1	95	54860.2	13715.1
69596	64	Male	Non-Hispanic Black	3.67	Some college or AA degree	Normal weight	90.3	28	19	1.3	66.8307	12	3.129	5.02	No smoking	Low drinking	Insuffciently active	Yes	No	0.813	1.53	-0.274601	4.8	No	2	99	23540.2	5885.06
69599	21	Male	Mexican American	0.67	9-11th grade	Obesity	97	20	15	0.82	126.407	13	2.198	3.8	No smoking	Low drinking	Active	No	No	0.485	1.37	-0.450979	5	No	1	102	86739.1	21684.8
69603	26	Male	Mexican American	0.81	9-11th grade	Normal weight	82.6	37	31	1.05	97.4902	19	2.017	3.52	No smoking	Low drinking	Active	No	No	0.79	1.14	-0.159278	5.1	No	2	94	75749	18937.3
69607	40	Male	Other Race	0.46	Less than 9th grade	Normal weight	90.7	25	19	1	93.7278	6	1.655	2.79	Current smoking	Low drinking	Insuffciently active	No	No	0.824	0.75	0.0408659	5.7	No	1	95	76364.1	19091
69613	27	Female	Other Race	5	Some college or AA degree	Normal weight	78.3	22	12	0.65	121.671	7	2.276	4.99	No smoking	Low drinking	Active	No	No	0.802	2.35	-0.466893	4.3	No	1	96	28469.9	7117.47
69617	25	Female	Non-Hispanic White	2.69	Some college or AA degree	Overweight	91.7	21	15	0.84	96.598	12	3.569	5.2	No smoking	Low drinking	Active	No	No	0.44	1.42	-0.508836	3	No	1	91	197361	49340.2
69619	41	Female	Non-Hispanic Black	1.21	Some college or AA degree	Overweight	97.4	19	7	0.77	111.154	13	3.465	5.35	Current smoking	Low drinking	Active	No	No	1.4	1.24	0.0527064	4.9	No	1	96	45034.2	11258.5
69622	58	Male	Non-Hispanic White	1.1	College graduate or above	Obesity	151.8	24	21	0.64	107.927	11	3.595	5.09	Current smoking	Low drinking	Active	No	Yes	1.637	0.75	0.338987	5.8	No	1	95	56749.5	14187.4
69624	67	Male	Other Race	1.32	High school graduate	Normal weight	66.3	21	15	0.84	90.6011	13	2.56	4.84	Quit smoking	Low drinking	Insuffciently active	No	No	1.287	1.68	-0.115731	4.6	No	2	96	20538.5	5134.63
69630	23	Male	Mexican American	0.51	Some college or AA degree	Overweight	84	26	20	0.89	120.516	8	1.965	4.03	No smoking	Low drinking	Active	No	No	0.768	1.71	-0.347635	7.3	Yes	1	103	65986.2	16496.5
69637	58	Female	Non-Hispanic White	2.6	9-11th grade	Obesity	103	27	28	0.57	102.183	11	4.396	6.78	No smoking	Low drinking	Active	No	No	1.569	1.66	-0.0244851	5.9	Yes	1	98	414035	103509
69640	23	Female	Non-Hispanic Black	1.08	9-11th grade	Obesity	116.5	18	13	0.6	148.905	12	3.672	5.09	No smoking	Low drinking	Active	No	No	0.869	1.03	-0.0738174	6	Yes	2	90	38233.8	9558.44
69644	64	Female	Other Race	1.8	College graduate or above	Overweight	91.6	23	19	0.71	90.0059	18	2.431	4.14	No smoking	Low drinking	Active	No	No	0.892	1.29	-0.160225	6.3	Yes	2	94	28957.6	7239.39
69645	71	Female	Non-Hispanic White	0.83	Some college or AA degree	Normal weight	84.5	20	11	0.68	88.0046	10	3.181	5.69	No smoking	Low drinking	Active	Yes	No	1.231	1.94	-0.197544	4.8	No	2	100	0	0
69647	36	Male	Non-Hispanic White	3.44	9-11th grade	Overweight	102.5	29	27	0.9	109.494	7	3.853	5.61	Current smoking	Heavy drinking	Active	Yes	No	1.152	1.24	-0.0319692	4.9	No	2	102	264922	66230.6
69649	27	Male	Other Race	1.84	College graduate or above	Obesity	113.7	20	19	0.96	107.885	11	1.914	4.55	Quit smoking	Low drinking	Active	No	No	3.602	0.98	0.565318	5.7	No	2	101	31830.2	7957.56
69650	48	Male	Non-Hispanic White	0.72	9-11th grade	Normal weight	82.3	20	20	0.92	98.0038	12	3.517	5.43	Current smoking	Low drinking	Insuffciently active	No	No	1.626	1.16	0.146663	4.7	No	1	98	75150.5	18787.6
69653	28	Male	Non-Hispanic White	3.14	College graduate or above	Overweight	96.4	25	38	0.81	120.95	14	2.302	4.94	No smoking	Low drinking	Active	No	No	4.087	0.78	0.71931	7.7	Yes	1	94	245428	61357
69658	73	Male	Non-Hispanic Black	5	College graduate or above	Obesity	132.3	20	20	0.92	95.2922	21	2.664	4.32	Quit smoking	Low drinking	Active	No	No	0.644	1.37	-0.327835	7	No	2	95	28220.2	7055.06
69660	66	Male	Non-Hispanic Black	3.4	High school graduate	Obesity	107.2	30	23	0.94	97.526	8	2.534	4.16	Quit smoking	Low drinking	Insuffciently active	No	Yes	0.7	1.32	-0.275476	5.2	No	1	97	0	0
69666	70	Female	Non-Hispanic White	2.7	High school graduate	Obesity	98.5	24	15	0.87	67.493	17	2.741	4.63	No smoking	Low drinking	Insuffciently active	Yes	No	0.847	1.5	-0.248208	5.1	No	1	95	156072	39018.1
69674	60	Male	Non-Hispanic Black	1.76	High school graduate	Overweight	101.8	18	15	1.38	63.9474	21	4.138	5.72	Quit smoking	Heavy drinking	Active	Yes	No	0.598	1.29	-0.333889	6.6	No	1	99	18401.6	4600.41
69679	26	Male	Non-Hispanic Black	3.06	College graduate or above	Overweight	90.8	29	40	1.21	95.1864	17	3.801	5.38	No smoking	Low drinking	Active	No	No	0.756	1.24	-0.2149	4.9	No	2	100	58942.3	14735.6
69680	37	Male	Non-Hispanic Black	0.33	9-11th grade	Normal weight	90.2	44	32	1.04	105.806	12	2.198	4.45	Current smoking	Heavy drinking	Insuffciently active	Yes	No	1.535	1.55	-0.00422332	5	No	2	97	63622.7	15905.7
69687	47	Female	Non-Hispanic White	5	College graduate or above	Normal weight	80.2	21	19	0.81	86.4862	12	2.327	4.24	No smoking	Low drinking	Active	No	No	0.858	1.53	-0.251204	5	No	1	97	343820	85955
69697	22	Female	Non-Hispanic Black	0.54	Some college or AA degree	Overweight	85	19	13	0.86	111.134	9	2.121	4.11	No smoking	Low drinking	Active	No	No	0.44	1.78	-0.606967	5.1	No	1	98	55823.9	13956
69700	27	Female	Other Hispanic	0.42	High school graduate	Overweight	90	15	16	0.69	119.303	7	2.741	4.16	No smoking	Low drinking	Insuffciently active	No	No	0.666	1.11	-0.221849	3.7	No	2	91	0	0
69701	52	Male	Non-Hispanic Black	2.57	High school graduate	Normal weight	95.4	302	443	0.88	114.466	11	2.896	5.64	No smoking	Low drinking	Active	Yes	No	1.287	2.15	-0.22286	7.1	Yes	2	101	59299.5	14824.9
69702	42	Male	Non-Hispanic White	5	Some college or AA degree	Overweight	97	24	27	1.24	71.2558	18	2.715	4.81	No smoking	Low drinking	Active	No	No	2.348	1.01	0.366377	6.3	No	1	99	217718	54429.4
69704	30	Male	Non-Hispanic White	1.07	High school graduate	Normal weight	86.9	20	14	0.9	114.208	13	2.767	4.81	Current smoking	Low drinking	Insuffciently active	Yes	No	1.423	1.4	0.00707686	6.4	No	2	91	280494	70123.5
69710	28	Female	Non-Hispanic White	0.93	Some college or AA degree	Normal weight	82	16	12	0.65	120.819	11	2.483	4.09	Current smoking	Low drinking	Insuffciently active	No	No	0.655	1.29	-0.294348	3.6	No	1	97	121132	30283
69711	51	Female	Non-Hispanic Black	1.85	High school graduate	Obesity	103	16	15	0.67	117.956	13	3.336	5.38	Current smoking	Low drinking	Active	Yes	Yes	0.982	1.6	-0.212008	5	No	2	95	34375	8593.74
69715	43	Female	Non-Hispanic Black	0.41	Some college or AA degree	Overweight	95	18	15	0.48	139.244	9	1.474	3.15	No smoking	Low drinking	Insuffciently active	Yes	No	0.44	1.47	-0.523865	3.8	No	1	99	38380.1	9595.03
69721	22	Female	Non-Hispanic Black	1.8	Some college or AA degree	Normal weight	78	21	16	0.64	146.804	12	2.767	4.29	No smoking	Low drinking	Active	No	No	0.598	1.24	-0.316721	5.4	No	1	96	38618.6	9654.64
69732	33	Male	Other Race	0.93	College graduate or above	Overweight	94.5	26	33	0.81	116.775	12	3.336	5.69	Quit smoking	Low drinking	Active	No	No	1.592	1.63	-0.0102445	6.4	No	3	90	31933.8	7983.44
69747	34	Female	Non-Hispanic Black	0.87	College graduate or above	Obesity	118.4	23	21	0.66	133.577	12	2.276	3.78	No smoking	Low drinking	Insuffciently active	No	No	0.497	1.27	-0.407447	3.8	No	3	90	49313.5	12328.4
69755	65	Female	Non-Hispanic White	5	College graduate or above	Overweight	99.1	28	31	0.92	65.3389	13	4.707	7.24	No smoking	Low drinking	Insuffciently active	No	No	2.653	1.32	0.303163	6.2	Yes	2	102	384118	96029.6
69764	22	Female	Non-Hispanic Black	3.06	College graduate or above	Normal weight	80.5	24	22	0.65	146.057	4	2.25	4.14	No smoking	Low drinking	Active	No	No	0.339	1.73	-0.707846	5.1	No	2	100	48538.3	12134.6
69770	24	Female	Non-Hispanic Black	0.16	High school graduate	Normal weight	75.5	17	6	0.67	142.591	15	2.043	3.23	No smoking	Low drinking	Insuffciently active	No	No	0.587	0.93	-0.199845	4.7	No	2	99	36633.9	9158.47
69774	54	Male	Other Hispanic	3.58	9-11th grade	Overweight	102.7	22	23	0.84	99.2644	12	2.276	4.73	Quit smoking	Low drinking	Active	No	No	3.285	0.96	0.534264	6.4	No	3	90	48788.3	12197.1
69783	66	Female	Other Race	0.55	College graduate or above	Normal weight	67.5	23	14	0.6	94.9823	14	4.655	7.45	No smoking	Low drinking	Insuffciently active	Yes	No	0.926	2.38	-0.409966	4.8	No	2	96	28118.4	7029.59
69789	53	Female	Non-Hispanic Black	1.98	9-11th grade	Normal weight	80.7	20	14	0.64	118.077	12	4.965	7.94	No smoking	Low drinking	Insuffciently active	No	No	1.084	2.48	-0.359422	3.4	No	2	100	44816.6	11204.2
69793	35	Male	Other Race	0.24	Some college or AA degree	Overweight	88.8	27	45	0.97	100.72	17	2.56	4.01	No smoking	Low drinking	Active	Yes	No	1.694	0.67	0.402839	6.3	No	1	92	49571.7	12392.9
69798	21	Female	Non-Hispanic White	0.46	Some college or AA degree	Normal weight	74	20	17	1.04	76.7417	12	2.069	3.93	No smoking	Low drinking	Active	No	No	0.903	1.45	-0.20568	6.2	Yes	2	101	157570	39392.4
69803	44	Male	Other Race	5	College graduate or above	Normal weight	85.1	30	28	0.97	94.5493	12	3.62	5.12	No smoking	Low drinking	Active	No	No	0.802	1.14	-0.15273	4.3	No	1	97	43575.9	10894
69813	30	Female	Non-Hispanic Black	3.35	Some college or AA degree	Obesity	102	18	14	0.75	123.966	10	3	4.34	No smoking	Low drinking	Active	No	No	0.723	1.01	-0.145183	2.8	No	1	96	63918.5	15979.6
69816	20	Female	Non-Hispanic Black	0.33	High school graduate	Obesity	104.7	25	16	0.58	153.782	7	3.31	4.78	No smoking	Low drinking	Active	No	No	0.96	1.03	-0.030566	4.7	No	1	102	51582.8	12895.7
69823	55	Female	Non-Hispanic Black	0	College graduate or above	Overweight	96.4	23	16	0.85	89.3954	7	4.138	6.13	No smoking	Low drinking	Active	Yes	No	0.576	1.73	-0.477624	3.8	No	2	100	43170.5	10792.6
69824	64	Male	Other Race	1.07	9-11th grade	Normal weight	78.2	32	19	0.72	98.5828	15	2.095	3.98	Quit smoking	Low drinking	Insuffciently active	No	No	0.61	1.6	-0.41879	4.4	No	1	99	14953	3738.25
69827	30	Male	Other Hispanic	1.32	9-11th grade	Overweight	101.3	38	62	1.04	95.892	9	4.81	7.16	Current smoking	Low drinking	Active	No	No	2.032	1.42	0.155635	5.6	No	2	99	55857.9	13964.5
69858	65	Male	Non-Hispanic Black	4.21	College graduate or above	Overweight	94.6	24	20	1.09	82.1172	13	2.612	4.6	No smoking	Low drinking	Active	No	No	1.366	1.37	-0.00126987	6.5	No	1	95	24881.8	6220.45
69861	73	Female	Non-Hispanic Black	2.04	Some college or AA degree	Overweight	84	23	13	1.64	35.5896	18	2.948	5.15	No smoking	Low drinking	Active	Yes	No	0.768	1.84	-0.379457	4.7	No	2	97	54945.8	13736.5
69862	35	Female	Non-Hispanic White	5	College graduate or above	Overweight	95	21	19	0.71	110.342	15	2.198	4.6	Quit smoking	Heavy drinking	Active	No	No	1.964	1.5	0.11705	4.6	No	1	94	149041	37260.2
69863	43	Male	Non-Hispanic White	3.34	High school graduate	Obesity	111.2	23	35	0.9	104.241	10	4.086	5.61	No smoking	Low drinking	Active	Yes	No	1.14	1.01	0.0525835	4.2	No	2	95	61943.5	15485.9
69864	52	Male	Non-Hispanic Black	0.47	High school graduate	Overweight	92.8	22	21	1.11	88.0131	10	2.638	4.78	Quit smoking	Low drinking	Insuffciently active	Yes	Yes	1.197	1.6	-0.126026	6.9	No	1	100	75025.8	18756.4
69867	50	Female	Non-Hispanic Black	0.9	Some college or AA degree	Overweight	105.8	23	25	1.1	67.7942	13	1.733	4.24	Current smoking	Low drinking	Insuffciently active	Yes	No	2.913	1.16	0.399882	7.9	Yes	2	97	0	0
69869	36	Female	Other Hispanic	0.59	Less than 9th grade	Normal weight	82.6	17	14	0.6	117.264	17	2.715	4.76	No smoking	Low drinking	Insuffciently active	No	No	0.474	1.84	-0.589039	3.8	No	2	102	85632.8	21408.2
69872	39	Male	Non-Hispanic White	2.33	9-11th grade	Overweight	101.6	16	21	1.05	88.9818	17	2.353	4.32	Current smoking	Heavy drinking	Active	No	No	1.66	1.22	0.133748	6.9	No	2	101	229405	57351.2
69875	45	Female	Other Race	3.23	9-11th grade	Normal weight	82.7	17	14	0.61	109.483	14	3.077	5.97	No smoking	Low drinking	Active	Yes	No	1.005	2.43	-0.38344	4.5	No	3	90	32978	8244.51
69880	34	Female	Non-Hispanic White	3.44	Some college or AA degree	Overweight	87.7	21	16	0.79	97.6638	13	2.948	4.84	Current smoking	Low drinking	Active	No	No	1.152	1.37	-0.0752681	3.9	No	2	102	222793	55698.2
69884	56	Male	Other Race	2.34	College graduate or above	Overweight	90.1	13	16	0.83	98.3625	11	1.293	2.79	Current smoking	Low drinking	Insuffciently active	No	Yes	1.434	0.85	0.22713	6.1	No	2	91	40811.6	10202.9
69885	42	Female	Non-Hispanic Black	2.78	College graduate or above	Obesity	106.9	22	14	0.85	97.9433	10	2.767	4.89	No smoking	Low drinking	Insuffciently active	No	No	0.971	1.68	-0.23809	4.7	No	1	96	0	0
69887	23	Female	Non-Hispanic Black	0.33	Some college or AA degree	Obesity	105.2	16	15	0.68	142.898	10	3.362	4.78	No smoking	Low drinking	Insuffciently active	No	No	0.655	1.11	-0.229082	5.8	Yes	2	97	35247	8811.75
69893	22	Male	Non-Hispanic White	1.52	Some college or AA degree	Overweight	94.9	17	15	0.87	122.505	13	1.552	3.08	No smoking	Low drinking	Insuffciently active	No	No	0.384	1.34	-0.542774	5.3	No	1	98	76901.2	19225.3
69896	49	Male	Non-Hispanic White	2.86	High school graduate	Normal weight	98.5	19	21	0.76	107.13	8	3.595	6.98	Current smoking	Low drinking	Active	No	No	5.43	0.98	0.743574	3.9	No	2	91	308919	77229.7
69898	71	Male	Non-Hispanic White	2.04	High school graduate	Overweight	104	26	21	0.79	90.341	16	2.922	5.28	Quit smoking	Low drinking	Active	Yes	Yes	2.292	1.29	0.249625	6.3	No	1	95	38848.4	9712.09
69899	33	Female	Non-Hispanic Black	0.67	9-11th grade	Obesity	110.4	19	19	0.68	133.204	5	4.293	5.87	No smoking	Low drinking	Active	No	No	1.456	0.91	0.20412	5.6	No	2	102	65136.9	16284.2
69910	20	Male	Non-Hispanic White	0.97	9-11th grade	Normal weight	73.6	22	19	0.88	123.656	9	2.534	4.5	Current smoking	Low drinking	Active	No	No	0.587	1.71	-0.464358	6.1	No	1	101	250283	62570.9
69916	22	Female	Other Hispanic	2.44	9-11th grade	Normal weight	83	17	12	0.63	127.322	10	3.026	4.37	No smoking	Low drinking	Insuffciently active	No	No	0.666	1.03	-0.189363	3.6	No	1	90	80379.6	20094.9
69917	33	Female	Non-Hispanic White	3.7	College graduate or above	Obesity	106.5	16	16	0.64	117.245	12	2.586	4.76	No smoking	Low drinking	Active	No	No	0.519	1.94	-0.572634	4.7	No	1	98	148721	37180.1
69924	80	Male	Non-Hispanic White	0.95	9-11th grade	Normal weight	75	20	12	1.07	65.2098	13	3.207	5.4	Current smoking	Low drinking	Insuffciently active	Yes	No	1.479	1.53	-0.0147233	4.9	No	2	95	62505.2	15626.3
69925	80	Female	Mexican American	1.3	Less than 9th grade	Obesity	111.9	52	33	0.59	86.5633	18	2.845	4.91	No smoking	Low drinking	Insuffciently active	Yes	No	1.095	1.58	-0.159243	4.6	No	1	99	47365.4	11841.4
69930	27	Female	Non-Hispanic White	3.14	College graduate or above	Obesity	110.5	19	16	0.63	122.928	12	2.405	5.2	No smoking	Low drinking	Insuffciently active	No	No	3.093	1.37	0.353659	5.2	No	1	94	239925	59981.3
69941	52	Female	Other Race	3.06	9-11th grade	Overweight	93.1	26	26	0.51	110.554	9	2.017	3.72	No smoking	Low drinking	Insuffciently active	Yes	Yes	1.321	1.11	0.0755798	4.6	No	2	100	28139	7034.74
69943	40	Male	Non-Hispanic White	5	College graduate or above	Overweight	91	24	20	1.01	92.607	18	2.715	4.81	No smoking	Low drinking	Active	No	No	0.734	1.76	-0.379817	5	No	1	98	237069	59267.2
69948	45	Male	Non-Hispanic White	1.07	College graduate or above	Obesity	120.1	14	21	0.74	111.397	17	2.612	4.29	No smoking	Low drinking	Insuffciently active	Yes	Yes	1.942	0.8	0.385159	4.3	No	1	90	59727.8	14932
69962	69	Male	Mexican American	1.09	High school graduate	Obesity	108	17	21	5.43	9.88606	48	3.388	5.61	No smoking	Low drinking	Insuffciently active	No	No	1.908	1.34	0.153474	5.2	No	2	102	24017	6004.24
69963	20	Female	Non-Hispanic Black	1.79	Some college or AA degree	Normal weight	72.1	19	22	0.83	117.65	11	1.758	3.78	No smoking	Low drinking	Active	No	No	0.677	1.71	-0.402407	3.3	No	2	101	83115.9	20779
69976	61	Male	Other Hispanic	4.59	Some college or AA degree	Obesity	98.6	17	21	1.05	76.2403	15	3.595	5.48	Quit smoking	Low drinking	Active	Yes	No	1.885	1.03	0.262474	4.9	No	1	90	19974.1	4993.52
69983	38	Male	Non-Hispanic White	0.95	9-11th grade	Overweight	97	19	27	0.92	105.136	12	3.827	6.08	Quit smoking	Low drinking	Insuffciently active	Yes	No	2.371	1.16	0.310474	6.8	No	1	94	0	0
69989	75	Female	Other Hispanic	1.02	Less than 9th grade	Overweight	95.5	17	14	0.66	86.4108	25	1.707	3.72	No smoking	Low drinking	Insuffciently active	Yes	Yes	0.96	1.58	-0.216386	5.1	No	2	90	0	0
69990	23	Female	Non-Hispanic Black	0.67	College graduate or above	Obesity	106.2	22	29	0.64	145.776	11	1.681	3.1	No smoking	Low drinking	Insuffciently active	No	No	0.452	1.22	-0.431221	3.2	No	2	90	47503.9	11876
69991	56	Female	Non-Hispanic White	1.29	High school graduate	Overweight	90.5	23	20	0.69	97.3152	15	3.439	5.48	No smoking	Low drinking	Active	No	No	1.264	1.47	-0.0655703	4.5	No	2	90	63947.8	15987
69994	21	Female	Other Race	3.13	High school graduate	Normal weight	64.2	12	9	0.68	125.038	7	2.741	4.68	Current smoking	Low drinking	Insuffciently active	No	No	0.802	1.58	-0.294483	3.6	No	2	100	171691	42922.7
69999	29	Female	Non-Hispanic Black	1.05	High school graduate	Overweight	80.4	17	12	0.79	117.239	6	3.388	5.02	No smoking	Low drinking	Insuffciently active	Yes	No	1.073	1.14	-0.0263051	3.5	No	2	93	49598.3	12399.6
70006	29	Male	Other Hispanic	1.29	College graduate or above	Overweight	95	39	56	1.2	81.2262	18	3.957	5.43	Quit smoking	Low drinking	Insuffciently active	No	No	0.723	1.14	-0.197767	4.6	No	2	93	81961.8	20490.5
70008	55	Female	Non-Hispanic White	2.04	College graduate or above	Overweight	96	21	14	0.76	88.3071	8	4.008	6.26	No smoking	Low drinking	Active	No	No	1.885	1.4	0.129183	5.1	No	1	95	348078	87019.5
70014	32	Male	Non-Hispanic White	5	Some college or AA degree	Overweight	103.2	24	20	0.83	116.425	9	2.948	4.81	No smoking	Low drinking	Active	No	No	1.502	1.16	0.112212	5.8	No	1	93	200541	50135.3
70016	72	Female	Non-Hispanic White	5	College graduate or above	Overweight	115.3	21	21	0.82	71.4884	14	3.439	5.87	No smoking	Low drinking	Insuffciently active	Yes	No	2.653	1.22	0.337377	5.9	Yes	1	94	0	0
70033	53	Female	Non-Hispanic White	1.64	Some college or AA degree	Obesity	103.1	20	20	0.74	92.491	12	3.207	4.99	No smoking	Low drinking	Insuffciently active	No	No	1.276	1.19	0.0303037	5.8	Yes	1	95	363323	90830.7
70046	55	Male	Non-Hispanic White	1.16	Some college or AA degree	Normal weight	85.7	25	38	0.73	104.423	10	2.819	5.07	No smoking	Low drinking	Insuffciently active	Yes	No	1.976	1.34	0.168682	6.1	No	2	95	43804.9	10951.2
70049	41	Male	Other Race	2.68	9-11th grade	Obesity	106.1	31	45	1.14	79.4364	8	3.543	6.05	Current smoking	Low drinking	Insuffciently active	Yes	No	3.613	0.85	0.628449	6.5	No	2	102	48157.4	12039.3
70052	28	Female	Other Race	1.84	College graduate or above	Normal weight	68.5	20	14	0.63	122.068	8	1.862	3.98	No smoking	Low drinking	Insuffciently active	No	No	0.948	1.68	-0.248501	3.8	No	1	93	28145.2	7036.29
70058	38	Male	Other Race	2.45	College graduate or above	Normal weight	74.8	19	12	1.15	80.2761	19	3.982	5.84	No smoking	Low drinking	Active	No	No	0.869	1.47	-0.228298	5.7	No	3	91	44900.4	11225.1
70059	74	Female	Non-Hispanic White	1.27	9-11th grade	Overweight	101.4	29	31	1.3	40.381	15	3.543	6.1	No smoking	Low drinking	Active	No	No	3.218	1.09	0.47016	5.9	Yes	2	95	57682.7	14420.7
70075	31	Female	Other Race	0.93	High school graduate	Normal weight	80.5	17	10	0.64	118.904	12	2.043	3.83	No smoking	Low drinking	Insuffciently active	No	No	0.756	1.45	-0.282846	4.2	No	3	90	32191.6	8047.89
70082	29	Female	Non-Hispanic Black	4.39	College graduate or above	Overweight	90.4	24	17	0.82	112.073	8	1.991	4.4	No smoking	Low drinking	Active	No	No	0.294	2.28	-0.889588	4.6	No	1	103	51385.7	12846.4
70101	45	Female	Non-Hispanic Black	2.72	High school graduate	Overweight	87.4	18	13	0.74	113.394	18	3.207	5.04	No smoking	Low drinking	Insuffciently active	No	No	0.542	1.58	-0.464658	3.3	No	1	93	69587.9	17397
70102	68	Male	Non-Hispanic White	2.24	Some college or AA degree	Obesity	111.7	26	26	1.25	58.7872	18	3.957	6.39	Quit smoking	Low drinking	Active	Yes	No	2.721	1.19	0.359182	7.2	Yes	1	100	204596	51149.1
70109	57	Male	Other Hispanic	5	College graduate or above	Obesity	111.6	25	45	0.98	85.2341	16	4.551	6.83	No smoking	Low drinking	Insuffciently active	Yes	No	2.134	1.29	0.218605	5.9	No	1	98	59353.1	14838.3
70111	56	Male	Non-Hispanic Black	0.14	High school graduate	Normal weight	74.5	16	13	0.83	114.002	10	3.284	5.04	Current smoking	Low drinking	Active	No	No	0.621	1.47	-0.374226	4.3	No	1	96	50426.3	12606.6
70115	36	Female	Mexican American	0.52	High school graduate	Normal weight	83	18	11	0.55	120.67	6	3	4.78	No smoking	Low drinking	Active	No	No	0.835	1.4	-0.224442	3.5	No	1	102	89420.8	22355.2
70118	80	Female	Non-Hispanic White	1.84	Some college or AA degree	Normal weight	80.5	26	21	0.71	80.4376	12	4.474	6.7	Quit smoking	Low drinking	Insuffciently active	Yes	No	1.005	1.76	-0.243347	3.9	No	2	91	126020	31505.1
70122	37	Female	Non-Hispanic White	2.33	Some college or AA degree	Obesity	128.3	16	13	0.77	98.6382	7	4.086	6.54	Current smoking	Heavy drinking	Insuffciently active	No	No	1.287	1.86	-0.159934	5	No	2	101	181104	45276
70123	45	Female	Other Race	0	High school graduate	Overweight	91.2	15	19	0.76	94.7334	11	4.448	6.52	No smoking	Low drinking	Insuffciently active	Yes	No	1.355	1.45	-0.0294287	5.2	No	3	90	31233.8	7808.45
70125	30	Male	Non-Hispanic Black	1.52	High school graduate	Obesity	122.5	18	12	0.86	134.864	7	3.077	5.25	Quit smoking	Heavy drinking	Insuffciently active	No	No	0.452	1.97	-0.639328	4.9	No	2	101	106688	26671.9
70127	26	Female	Non-Hispanic White	1.29	Some college or AA degree	Overweight	103.2	19	19	0.68	120.723	9	2.638	4.32	Quit smoking	Low drinking	Active	No	No	1.118	1.16	-0.0160162	4	No	1	91	334401	83600.3
70130	42	Male	Non-Hispanic Black	1.79	High school graduate	Obesity	102.9	40	47	1.18	87.6889	10	3.284	5.69	No smoking	Low drinking	Insuffciently active	No	No	2.473	1.27	0.28942	7.7	Yes	2	96	0	0
70136	39	Male	Other Race	5	College graduate or above	Overweight	88.3	34	46	0.85	109.76	9	2.793	4.99	No smoking	Low drinking	Active	No	No	5.216	0.91	0.758296	5.6	No	3	91	0	0
70143	40	Female	Other Race	4.32	College graduate or above	Normal weight	74	23	18	0.56	116.633	11	3.207	5.22	No smoking	Low drinking	Insuffciently active	No	No	0.96	1.58	-0.216386	4.3	No	2	90	40710.9	10177.7
70150	39	Male	Non-Hispanic White	5	College graduate or above	Obesity	108.3	20	22	0.99	95.5424	15	3.672	5.79	No smoking	Low drinking	Insuffciently active	No	No	1.073	1.63	-0.181588	6.4	No	2	99	181324	45330.9
70160	61	Female	Other Hispanic	1.7	9-11th grade	Normal weight	87.2	27	27	0.82	77.2314	15	2.379	5.02	No smoking	Low drinking	Insuffciently active	No	No	2.608	1.45	0.25494	3.9	No	2	90	31526.8	7881.71
70161	34	Male	Mexican American	1.33	9-11th grade	Obesity	137	26	38	0.68	124.602	13	4.681	6.41	No smoking	Heavy drinking	Insuffciently active	No	Yes	1.163	1.19	-0.00996725	6.9	No	2	102	73931	18482.8
70163	53	Female	Non-Hispanic White	5	College graduate or above	Obesity	102	19	22	0.72	95.6061	24	3.698	5.74	No smoking	Low drinking	Insuffciently active	No	No	0.655	1.73	-0.421805	5.5	No	1	90	346180	86545
70169	23	Female	Other Race	0.96	High school graduate	Normal weight	94	15	20	0.66	124.511	7	1.888	3.21	Current smoking	Low drinking	Insuffciently active	No	No	0.734	0.98	-0.12553	4	No	1	95	137582	34395.5
70175	62	Female	Non-Hispanic Black	2.31	High school graduate	Obesity	100.6	32	29	0.91	78.3693	13	1.836	3.83	No smoking	Low drinking	Active	No	No	0.497	1.76	-0.549156	5.9	Yes	1	96	43955.6	10988.9
70176	23	Female	Mexican American	0.22	Some college or AA degree	Normal weight	81.2	20	11	0.57	130.663	6	2.922	5.02	No smoking	Low drinking	Insuffciently active	No	No	1.14	1.58	-0.141752	5.2	No	2	99	97339.9	24335
70192	22	Female	Other Race	3.21	College graduate or above	Normal weight	75.4	21	18	0.63	127.322	9	2.379	4.6	No smoking	Low drinking	Active	No	No	0.711	1.89	-0.424592	4.5	No	3	91	42863.3	10715.8
70196	37	Male	Mexican American	0.78	Less than 9th grade	Obesity	106.9	34	37	0.94	103.159	11	3.491	5.92	No smoking	Heavy drinking	Active	No	No	3.071	1.03	0.474443	5.7	No	2	96	74574.9	18643.7
70202	22	Male	Other Race	0.73	Some college or AA degree	Overweight	94	39	67	0.68	135.561	11	1.991	4.89	Current smoking	Low drinking	Active	No	No	4.313	0.93	0.666297	8.3	Yes	1	95	20876.7	5219.18
70204	20	Female	Non-Hispanic Black	1.38	Some college or AA degree	Obesity	122.2	20	14	0.69	145.242	7	1.293	2.77	No smoking	Low drinking	Insuffciently active	No	No	1.163	0.93	0.0970968	5	No	2	100	37073.8	9268.45
70206	34	Female	Other Race	5	College graduate or above	Normal weight	80.4	18	12	0.77	100.739	6	1.965	3.67	No smoking	Low drinking	Active	No	No	0.903	1.29	-0.154902	3.8	No	2	100	29442.8	7360.71
70212	40	Female	Non-Hispanic White	1.05	9-11th grade	Overweight	94.3	18	17	0.68	109.415	10	4.112	5.64	Current smoking	Low drinking	Insuffciently active	No	No	1.061	1.03	0.0128782	4.4	No	2	95	45001.1	11250.3
70213	35	Male	Non-Hispanic White	3.15	Some college or AA degree	Overweight	96.5	15	17	0.95	103.289	8	2.017	3.67	No smoking	Low drinking	Insuffciently active	Yes	No	0.621	1.37	-0.343629	5.7	No	1	101	202328	50582.1
70215	80	Female	Non-Hispanic White	5	Some college or AA degree	Normal weight	78.4	18	11	0.61	85.6191	18	3.051	4.94	No smoking	Low drinking	Insuffciently active	Yes	No	0.598	1.6	-0.427419	3.8	No	1	103	112211	28052.8
70217	40	Male	Other Race	5	College graduate or above	Normal weight	80.8	26	26	1.19	75.9507	12	3.931	6.15	No smoking	Low drinking	Active	No	No	2.552	1.06	0.381575	6.6	No	1	100	49699	12424.7
70219	69	Female	Other Race	0.96	Less than 9th grade	Overweight	102.5	25	14	0.57	94.5844	13	3.258	5.35	No smoking	Heavy drinking	Insuffciently active	Yes	No	1.637	1.34	0.0869439	3	No	1	95	83876.8	20969.2
70220	31	Female	Mexican American	3.04	9-11th grade	Overweight	90	20	17	0.59	122.129	9	1.965	4.03	Quit smoking	Low drinking	Active	Yes	No	2.123	1.09	0.289523	4	No	2	102	100811	25202.8
70223	47	Male	Non-Hispanic White	0.79	Some college or AA degree	Obesity	109	17	24	0.93	97.413	10	3.982	5.92	No smoking	Heavy drinking	Active	No	No	1.558	1.22	0.106208	7.2	Yes	2	91	315155	78788.7
70225	25	Male	Non-Hispanic White	4.42	College graduate or above	Obesity	108.8	32	54	1.19	84.3904	15	2.767	4.78	Quit smoking	Low drinking	Active	No	No	2.371	0.93	0.406449	8.9	Yes	2	98	241858	60464.5
70227	46	Female	Other Race	5	Some college or AA degree	Overweight	94	19	23	0.56	111.819	9	2.172	3.78	No smoking	Low drinking	Insuffciently active	No	No	0.497	1.37	-0.440364	4.6	No	1	90	47669.6	11917.4
70230	24	Male	Other Race	2.45	College graduate or above	Normal weight	75.5	22	25	0.86	121.371	11	3.207	4.71	No smoking	Low drinking	Insuffciently active	No	No	0.7	1.19	-0.230449	4.5	No	2	96	36983.5	9245.88
70231	37	Female	Other Race	5	College graduate or above	Obesity	100.5	27	21	0.68	111.746	7	2.664	4.37	Current smoking	Low drinking	Insuffciently active	Yes	No	1.919	0.83	0.363997	3.8	No	2	102	46616.5	11654.1
70238	25	Female	Mexican American	0.51	9-11th grade	Normal weight	81.6	15	15	0.75	110.783	12	1.5	3.44	No smoking	Low drinking	Active	No	No	0.723	1.6	-0.344982	4.4	No	1	103	73053.8	18263.4
70244	80	Male	Non-Hispanic White	0.76	Less than 9th grade	Overweight	109.5	28	25	1.33	50.1304	24	3.051	4.73	Quit smoking	Low drinking	Insuffciently active	No	No	0.982	1.24	-0.10131	6.2	No	1	95	21355.6	5338.89
70248	67	Female	Other Hispanic	0.66	Less than 9th grade	Normal weight	91.1	19	19	0.6	94.3174	9	4.448	6.7	No smoking	Low drinking	Insuffciently active	No	No	1.027	1.78	-0.23885	2.5	No	2	93	18046.5	4511.63
70254	42	Female	Non-Hispanic White	3.25	9-11th grade	Obesity	96.6	18	13	0.52	117.844	10	4.189	6.15	No smoking	Low drinking	Insuffciently active	No	No	1.061	1.47	-0.141602	4.6	No	1	101	281024	70255.9
70255	38	Female	Mexican American	4.2	Less than 9th grade	Overweight	90.4	27	34	0.66	112.059	20	5.069	7.11	No smoking	Low drinking	Insuffciently active	No	No	1.287	1.45	-0.0517895	4.5	No	1	100	127403	31850.7
70261	24	Male	Non-Hispanic White	1.34	Some college or AA degree	Obesity	129.9	40	31	1	104.877	8	2.664	5.02	No smoking	Low drinking	Insuffciently active	Yes	No	3.466	0.78	0.647734	8.6	Yes	1	98	87093.6	21773.4
70264	23	Female	Other Race	2.45	College graduate or above	Normal weight	72	26	22	0.58	129.918	10	1.215	3.28	No smoking	Low drinking	Insuffciently active	No	No	0.531	1.84	-0.539723	4	No	2	92	27613.8	6903.46
70265	46	Female	Non-Hispanic White	1.3	High school graduate	Overweight	97	11	13	0.93	73.6987	23	1.94	4.22	No smoking	Low drinking	Active	No	No	1.276	1.68	-0.119459	5.3	No	2	100	45333.5	11333.4
70267	32	Male	Non-Hispanic White	5	High school graduate	Normal weight	81.2	19	18	0.95	105.489	13	2.896	4.55	Quit smoking	Low drinking	Active	No	No	1.005	1.19	-0.0733809	5.2	No	2	97	52661	13165.3
70281	30	Female	Other Race	3.13	Some college or AA degree	Overweight	89.9	19	15	0.75	106.959	8	2.302	4.84	No smoking	Low drinking	Insuffciently active	No	No	1.106	2.02	-0.261596	5	No	1	100	43985.5	10996.4
70282	24	Male	Mexican American	1.23	9-11th grade	Overweight	92.8	28	46	0.97	108.811	10	2.379	3.96	Quit smoking	Low drinking	Active	Yes	No	0.937	1.14	-0.0851653	6.3	No	2	94	73715.3	18428.8
70288	37	Female	Non-Hispanic White	1.11	Less than 9th grade	Overweight	97.5	18	22	0.67	112.292	5	3.077	4.5	Current smoking	Low drinking	Active	No	No	1.332	0.8	0.221414	5	No	1	98	165110	41277.4
70291	25	Female	Non-Hispanic White	0.9	Some college or AA degree	Obesity	130.4	17	13	0.9	88.8674	7	4.707	6.36	Current smoking	Low drinking	Insuffciently active	No	No	1.682	0.88	0.281343	5.7	No	2	95	73783.1	18445.8
70292	48	Female	Non-Hispanic Black	3.67	High school graduate	Obesity	97.8	21	15	0.86	92.5826	15	3.362	5.64	Quit smoking	Low drinking	Insuffciently active	Yes	No	1.953	1.37	0.153982	5.9	Yes	2	95	52262.8	13065.7
70295	47	Male	Non-Hispanic Black	4.9	High school graduate	Obesity	106.5	44	39	1.09	93.1854	9	2.948	6.08	No smoking	Low drinking	Active	No	No	3.952	1.32	0.476243	5.7	No	1	96	55748.5	13937.1
70301	51	Female	Non-Hispanic Black	0.04	High school graduate	Overweight	96.5	145	51	0.57	124.399	13	0.233	2.77	No smoking	Low drinking	Insuffciently active	Yes	No	2.032	1.6	0.103804	6.3	Yes	1	100	51622.7	12905.7
70303	56	Male	Other Hispanic	5	Some college or AA degree	Obesity	107.8	29	37	1.42	54.8201	20	2.689	4.55	Quit smoking	Low drinking	Active	No	No	1.513	1.16	0.115381	6.7	No	1	97	75542.4	18885.6
70306	20	Male	Non-Hispanic Black	1.31	Some college or AA degree	Normal weight	66.1	26	15	0.95	133.014	17	2.069	3.8	No smoking	Low drinking	Active	No	No	0.474	1.53	-0.508913	5.5	No	1	92	100674	25168.5
70317	51	Male	Other Race	1.61	High school graduate	Overweight	94.7	40	76	0.61	115.626	12	7.396	10.68	Quit smoking	Low drinking	Insuffciently active	No	No	2.506	2.15	0.0665426	7.3	Yes	2	92	33880.1	8470.04
70326	35	Male	Other Race	0.89	High school graduate	Obesity	126.7	47	87	0.89	110.774	7	3.258	4.97	Current smoking	Low drinking	Insuffciently active	Yes	Yes	2.032	0.78	0.415829	8.5	Yes	1	95	54322.8	13580.7
70328	27	Male	Mexican American	0.06	High school graduate	Obesity	109.4	25	38	0.75	125.717	8	4.965	7.47	Current smoking	Low drinking	Active	No	No	3.093	1.09	0.452953	6.4	No	2	96	77921.2	19480.3
70329	60	Female	Other Hispanic	0.46	9-11th grade	Overweight	91.8	28	23	0.64	96.9898	10	4.06	6.18	No smoking	Heavy drinking	Insuffciently active	No	No	1.897	1.24	0.184646	3.8	No	2	90	35389.1	8847.28
70333	20	Female	Mexican American	5	Some college or AA degree	Normal weight	72.7	20	13	0.78	109.429	7	2.638	5.48	No smoking	Low drinking	Insuffciently active	Yes	No	1.197	2.3	-0.283634	2.9	No	1	98	112957	28239.1
70335	53	Female	Non-Hispanic White	1.15	Some college or AA degree	Obesity	109.5	22	13	1.27	48.1395	12	2.043	4.78	Quit smoking	Low drinking	Active	No	No	2.089	1.78	0.0695184	5.6	No	1	91	0	0
70339	55	Female	Non-Hispanic White	0.89	College graduate or above	Normal weight	77.5	22	19	0.76	88.3071	9	3.646	7.68	Quit smoking	Low drinking	Active	No	No	2.698	2.79	-0.0145623	7.9	Yes	1	98	72624.9	18156.2
70347	70	Male	Non-Hispanic Black	5	College graduate or above	Overweight	105	24	17	1.06	82.0039	13	4.37	6.05	Quit smoking	Heavy drinking	Active	Yes	No	1.321	1.09	0.0834763	7.4	Yes	2	103	25907.3	6476.83
70349	80	Female	Non-Hispanic Black	0.97	College graduate or above	Overweight	93.3	29	13	1.73	31.7626	24	2.25	4.37	No smoking	Low drinking	Active	Yes	No	1.073	1.63	-0.181588	8.4	Yes	2	100	0	0
70351	80	Female	Non-Hispanic White	2.24	Some college or AA degree	Normal weight	93.1	22	14	0.76	74.0844	14	4.758	7.53	Quit smoking	Low drinking	Insuffciently active	No	No	1.264	2.2	-0.240676	6	Yes	1	94	97248.5	24312.1
70357	43	Female	Other Race	5	College graduate or above	Normal weight	80.5	21	18	0.5	118.539	7	2.974	4.65	No smoking	Low drinking	Active	Yes	No	1.253	1.11	0.0526281	3.4	No	1	91	35467.7	8866.94
70359	80	Male	Non-Hispanic White	5	Some college or AA degree	Overweight	99.8	28	20	1.14	60.4005	12	2.405	4.94	Quit smoking	Low drinking	Active	Yes	No	1.648	1.78	-0.0334628	6.7	No	1	95	0	0
70378	53	Male	Non-Hispanic Black	1.79	Some college or AA degree	Normal weight	85	28	22	0.79	118.818	9	4.086	5.87	Quit smoking	Low drinking	Active	No	No	1.569	1.06	0.170317	6.5	No	1	93	63623.5	15905.9
70381	24	Male	Other Race	0.96	High school graduate	Obesity	126.1	57	89	0.85	121.956	12	3.155	4.89	No smoking	Low drinking	Active	No	Yes	1.242	1.16	0.0296636	6.6	No	1	95	85314.8	21328.7
70394	47	Male	Other Race	5	College graduate or above	Overweight	100	33	36	0.86	103.264	13	2.845	4.73	Current smoking	Heavy drinking	Active	No	No	1.581	1.16	0.134474	5.9	No	1	103	29341.4	7335.35
70398	57	Female	Other Hispanic	1.7	9-11th grade	Overweight	83.3	20	22	0.64	99.0554	10	2.793	5.17	No smoking	Low drinking	Active	No	No	0.677	2.07	-0.485382	4.4	No	2	90	50409.7	12602.4
70399	24	Male	Other Race	0.9	Some college or AA degree	Normal weight	89.2	19	27	0.9	119.124	10	3	4.6	Current smoking	Low drinking	Insuffciently active	No	No	0.723	1.27	-0.244665	5.5	No	1	94	32040.8	8010.2
70401	47	Male	Other Race	5	College graduate or above	Normal weight	83.4	24	25	0.82	105.305	15	2.689	5.74	Quit smoking	Low drinking	Insuffciently active	Yes	No	1.163	2.51	-0.334094	5.7	No	3	91	35421	8855.24
70408	33	Male	Non-Hispanic Black	5	College graduate or above	Obesity	116.9	31	33	1.03	110.1	10	3.879	5.72	No smoking	Low drinking	Active	Yes	No	1.592	1.11	0.15662	6	No	1	93	68419.3	17104.8
70409	44	Male	Non-Hispanic White	1.31	High school graduate	Overweight	105.1	23	23	0.96	95.7413	11	5.482	8.02	Current smoking	Low drinking	Active	No	No	3.105	1.11	0.446739	5.8	No	1	101	253827	63456.8
70413	51	Male	Other Race	3.51	College graduate or above	Overweight	86.8	101	14	1.15	73.27	16	4.474	6.36	Quit smoking	Low drinking	Active	No	No	0.655	1.58	-0.382416	5.9	No	1	99	21860.2	5465.05
70415	80	Female	Non-Hispanic White	5	College graduate or above	Normal weight	89.8	19	16	0.67	83.0167	13	3.362	5.43	Quit smoking	Low drinking	Insuffciently active	Yes	No	0.858	1.68	-0.291822	4	No	1	98	140640	35160.1
70417	80	Male	Mexican American	1.65	Less than 9th grade	Normal weight	86.6	16	10	1.28	52.5075	18	1.293	3	No smoking	Low drinking	Insuffciently active	No	Yes	0.485	1.47	-0.481576	5.8	No	3	92	26606.7	6651.67
70421	51	Female	Other Hispanic	2.7	9-11th grade	Obesity	116	21	15	0.69	100.794	11	3.569	5.46	Current smoking	Low drinking	Insuffciently active	No	No	1.637	1.14	0.157144	5.1	No	2	90	48477	12119.2
70425	77	Male	Non-Hispanic White	3.3	9-11th grade	Normal weight	105.1	15	14	0.79	86.6124	21	0.828	2.17	Quit smoking	Low drinking	Insuffciently active	Yes	Yes	0.756	1.01	-0.1258	5.1	No	1	90	135949	33987.2
70427	36	Female	Non-Hispanic White	5	College graduate or above	Normal weight	69.7	27	35	0.66	113.644	8	2.25	4.63	No smoking	Low drinking	Insuffciently active	No	No	0.508	2.15	-0.626575	3.6	No	2	92	163867	40966.8
70430	37	Female	Non-Hispanic White	4.71	College graduate or above	Normal weight	69.9	23	14	0.82	91.4138	13	2.793	4.81	Quit smoking	Low drinking	Active	No	No	0.508	1.78	-0.544556	4.3	No	2	94	220393	55098.2
70437	43	Male	Mexican American	1.3	9-11th grade	Overweight	95.8	27	62	0.87	105.703	12	4.758	6.98	Quit smoking	Low drinking	Active	Yes	No	2.506	1.09	0.361555	7.2	Yes	1	100	78427.9	19607
70439	24	Female	Non-Hispanic White	3.44	Some college or AA degree	Normal weight	78	15	19	0.64	124.897	9	1.448	3.41	No smoking	Low drinking	Active	No	No	0.621	1.68	-0.432218	4.5	No	2	103	177455	44363.7
70448	29	Male	Mexican American	0.89	High school graduate	Overweight	95.9	29	33	0.93	110.543	19	3.646	5.56	Quit smoking	Low drinking	Active	No	No	1.66	1.16	0.15565	3.9	No	3	91	99718.2	24929.6
70464	60	Female	Non-Hispanic Black	1.65	Some college or AA degree	Overweight	93.6	21	16	1.14	60.5244	15	4.319	6.49	No smoking	Low drinking	Active	Yes	No	1.219	1.6	-0.118116	5.1	No	2	97	40732.3	10183.1
70470	43	Female	Other Race	5	Some college or AA degree	Obesity	98.9	26	23	0.69	106.62	9	6.413	8.66	Quit smoking	Low drinking	Active	No	No	0.802	1.89	-0.372287	5.8	Yes	2	92	44388.3	11097.1
70473	50	Female	Non-Hispanic White	3.78	Some college or AA degree	Obesity	93.5	28	39	0.8	85.9641	10	4.37	6.78	No smoking	Low drinking	Insuffciently active	No	No	1.761	1.6	0.0416394	4.7	No	2	98	285827	71456.7
70476	30	Male	Non-Hispanic White	1.62	9-11th grade	Overweight	93.5	19	13	0.94	108.359	9	2.767	4.19	Current smoking	Low drinking	Active	No	No	1.434	0.78	0.264455	6.4	No	2	94	43485.9	10871.5
70478	34	Female	Other Race	5	College graduate or above	Normal weight	71.4	16	10	0.52	124.656	8	3.051	5.12	No smoking	Low drinking	Active	No	No	0.96	1.63	-0.229916	5.1	No	1	90	40503.4	10125.9
70483	20	Male	Other Race	2.59	High school graduate	Obesity	123.5	28	33	1.13	93.0489	7	3.103	4.65	No smoking	Low drinking	Insuffciently active	Yes	No	0.881	1.14	-0.111929	10	Yes	2	91	33131.5	8282.87
70485	34	Male	Other Race	4.71	College graduate or above	Normal weight	76.8	24	29	0.82	115.374	8	2.534	4.86	Quit smoking	Low drinking	Insuffciently active	No	No	2.213	1.32	0.224407	5.1	No	3	90	37512.6	9378.15
70489	40	Male	Other Hispanic	1.83	College graduate or above	Obesity	105.8	27	26	0.77	113.51	7	3.801	5.61	No smoking	Low drinking	Active	No	No	0.847	1.42	-0.224405	5.5	No	2	93	79623.8	19905.9
70493	52	Male	Other Race	0.67	9-11th grade	Overweight	96	20	26	0.85	100.18	10	4.526	6.28	Quit smoking	Heavy drinking	Insuffciently active	No	Yes	0.96	1.32	-0.138303	5	No	2	95	41786.7	10446.7
70494	25	Male	Mexican American	1.97	High school graduate	Obesity	120.6	32	53	0.77	126.124	13	3.905	5.74	No smoking	Low drinking	Insuffciently active	Yes	No	1.964	0.93	0.324659	8	Yes	2	98	84848.7	21212.2
70498	63	Female	Non-Hispanic White	4.89	College graduate or above	Obesity	113.3	20	25	0.69	92.6457	12	3.336	5.28	No smoking	Low drinking	Insuffciently active	Yes	Yes	1.637	1.19	0.138502	5	No	1	99	220987	55246.8
70514	22	Female	Non-Hispanic White	0	Some college or AA degree	Obesity	111.5	33	21	0.64	126.664	9	2.405	3.88	No smoking	Low drinking	Active	No	No	1.118	0.96	0.0661706	6.5	Yes	1	100	110230	27557.4
70523	31	Male	Non-Hispanic White	3.36	High school graduate	Obesity	94.6	20	22	0.83	117.246	10	3.414	4.97	Current smoking	Low drinking	Active	No	No	1.016	1.09	-0.0305328	6.1	No	2	94	202104	50526
70525	63	Male	Non-Hispanic Black	0.71	High school graduate	Overweight	100.8	29	15	0.95	98.3369	17	2.896	4.91	Quit smoking	Low drinking	Insuffciently active	Yes	Yes	2.134	1.03	0.316357	5.5	No	2	96	18345.3	4586.32
70534	48	Female	Mexican American	3.82	9-11th grade	Overweight	95.3	27	25	0.74	95.7973	10	2.896	4.81	No smoking	Low drinking	Insuffciently active	No	No	1.197	1.37	-0.0586264	4.4	No	1	97	123261	30815.3
70536	30	Male	Other Race	1.95	Some college or AA degree	Normal weight	86.2	17	21	0.97	104.32	13	1.991	3.83	Current smoking	Low drinking	Active	Yes	No	0.463	1.63	-0.546607	4.4	No	2	93	99426.9	24856.7
70545	31	Male	Mexican American	0.51	9-11th grade	Normal weight	85.1	23	20	0.9	113.409	13	2.741	4.34	No smoking	Low drinking	Active	No	No	0.655	1.29	-0.294348	7	No	1	103	73755.7	18438.9
70547	39	Female	Non-Hispanic White	0.43	9-11th grade	Normal weight	85	17	12	0.49	122.73	7	1.914	4.09	No smoking	Low drinking	Active	No	No	1.152	1.66	-0.158656	4	No	1	98	53664.2	13416.1
70548	34	Male	Mexican American	1.48	High school graduate	Normal weight	86.2	28	21	0.8	116.551	11	2.56	5.02	No smoking	Low drinking	Active	No	No	0.677	2.15	-0.50185	6.1	No	1	92	100866	25216.5
70561	42	Male	Non-Hispanic Black	4.21	College graduate or above	Normal weight	84.8	25	17	1.02	104.581	15	3.181	4.81	No smoking	Low drinking	Active	Yes	No	0.847	1.24	-0.165538	4.6	No	1	99	64856.8	16214.2
70562	52	Male	Non-Hispanic White	0.36	9-11th grade	Normal weight	103.5	23	20	0.89	98.3047	18	6.129	8.46	No smoking	Heavy drinking	Insuffciently active	No	No	7.903	1.34	0.770687	5.4	No	2	103	44005.6	11001.4
70566	31	Female	Non-Hispanic Black	0.26	High school graduate	Overweight	87.2	15	11	0.68	135.089	5	2.405	4.63	No smoking	Low drinking	Insuffciently active	No	No	0.644	1.94	-0.478916	4	No	2	95	75301.6	18825.4
70573	24	Male	Mexican American	2.78	High school graduate	Obesity	110.3	21	23	0.84	122.551	7	1.681	3.28	No smoking	Low drinking	Active	No	No	1.073	1.11	-0.0147233	6.5	No	3	92	120224	30056
70575	69	Female	Non-Hispanic White	4.92	Some college or AA degree	Normal weight	85.1	20	17	0.84	70.9145	15	3.879	5.79	No smoking	Low drinking	Insuffciently active	No	No	1.795	1.09	0.216638	5.9	Yes	1	97	317565	79391.3
70587	50	Female	Other Hispanic	0.66	9-11th grade	Overweight	90	16	12	0.72	97.6423	6	3.051	4.68	No smoking	Low drinking	Insuffciently active	No	No	1.208	1.09	0.0446404	3.6	No	2	90	35707.4	8926.85
70590	51	Female	Other Hispanic	5	High school graduate	Obesity	98.9	42	24	0.61	104.964	12	2.845	6.39	Quit smoking	Low drinking	Insuffciently active	Yes	No	0.7	3.23	-0.664104	5	No	1	90	66518.5	16629.6
70593	80	Male	Non-Hispanic Black	1.84	High school graduate	Overweight	100.5	24	17	0.85	95.3773	11	2.689	4.47	Quit smoking	Low drinking	Insuffciently active	Yes	No	0.926	1.37	-0.17011	5.1	No	1	99	18406	4601.49
70595	60	Female	Other Hispanic	1.93	9-11th grade	Overweight	99.7	72	47	0.68	95.0744	16	2.069	4.29	Quit smoking	Low drinking	Active	Yes	No	1.208	1.68	-0.143242	4.2	No	1	102	37171.2	9292.79
70596	33	Female	Non-Hispanic White	5	College graduate or above	Normal weight	85.7	17	21	0.68	114.93	13	3.362	5.15	Quit smoking	Low drinking	Active	No	No	1.863	0.93	0.30173	3.7	No	1	91	194795	48698.8
70604	39	Male	Other Race	5	College graduate or above	Normal weight	76.9	27	10	0.93	103.044	11	3.724	6.18	Quit smoking	Low drinking	Active	No	No	0.869	2.07	-0.376951	6.9	No	2	92	30525.9	7631.47
70626	33	Male	Non-Hispanic White	0.84	High school graduate	Overweight	105.7	24	36	0.91	110.342	12	4.474	6.65	Current smoking	Low drinking	Active	Yes	No	2.348	1.09	0.333272	5.6	No	2	97	30807.1	7701.78
70627	52	Female	Non-Hispanic Black	4.05	Some college or AA degree	Normal weight	84.1	15	13	0.78	101.296	10	3.827	6.26	No smoking	Low drinking	Insuffciently active	Yes	No	1.264	1.86	-0.167766	4.2	No	1	99	43944.7	10986.2
70633	56	Male	Non-Hispanic White	5	College graduate or above	Obesity	128.9	36	44	0.71	104.883	12	2.069	4.86	No smoking	Heavy drinking	Insuffciently active	No	Yes	3.793	1.06	0.553677	7	No	2	98	271860	67965
70639	34	Female	Mexican American	1.42	Less than 9th grade	Obesity	109.4	27	27	0.45	130.729	13	4.422	6.59	No smoking	Low drinking	Active	No	No	1.705	1.4	0.0855963	3.8	No	3	91	106691	26672.8
70644	41	Male	Non-Hispanic White	2.6	Some college or AA degree	Overweight	97.4	19	20	0.96	97.7803	13	3.569	5.82	No smoking	Low drinking	Active	Yes	No	2.992	0.88	0.531479	6.7	No	1	101	254707	63676.8
70653	43	Male	Non-Hispanic White	5	College graduate or above	Obesity	109.7	18	24	0.89	104.72	6	1.94	3.65	No smoking	Heavy drinking	Insuffciently active	No	No	1.637	0.96	0.231777	4.9	No	3	91	303049	75762.2
70661	65	Female	Other Hispanic	5	Some college or AA degree	Normal weight	78.2	29	33	0.62	94.6256	15	3.569	5.56	Current smoking	Low drinking	Active	Yes	No	1.298	1.4	-0.0328533	5	No	2	102	45044.4	11261.1
70663	29	Female	Non-Hispanic Black	2.6	College graduate or above	Normal weight	77.2	42	39	0.8	115.469	13	1.888	4.37	No smoking	Low drinking	Active	No	No	0.35	2.33	-0.823288	3.5	No	2	99	0	0
70670	56	Female	Other Hispanic	2.44	Less than 9th grade	Obesity	108.8	15	17	0.46	111.203	11	3.517	5.48	No smoking	Low drinking	Insuffciently active	Yes	Yes	1.4	1.32	0.0255541	4.8	No	1	90	43468.8	10867.2
70675	65	Male	Other Race	5	Some college or AA degree	Overweight	102.3	21	27	0.74	96.7965	10	2.793	4.63	Quit smoking	Low drinking	Active	Yes	No	1.874	0.98	0.281544	5.4	No	1	92	22030.7	5507.68
70678	21	Male	Other Hispanic	1.48	Some college or AA degree	Overweight	89.1	25	14	0.87	123.369	10	1.758	3.8	Quit smoking	Heavy drinking	Active	No	No	1.05	1.55	-0.169142	5.2	No	2	93	78635.8	19659
70682	22	Female	Non-Hispanic Black	2.59	Some college or AA degree	Obesity	100.8	16	12	0.69	143.215	8	2.638	4.29	No smoking	Low drinking	Insuffciently active	No	No	1.219	1.09	0.0485772	4.4	No	1	100	52815.9	13204
70686	48	Female	Non-Hispanic Black	5	College graduate or above	Obesity	114.9	16	9	0.7	118.745	11	2.664	4.6	No smoking	Low drinking	Insuffciently active	Yes	No	0.587	1.68	-0.456671	6.1	Yes	1	100	61247	15311.7
70704	35	Female	Other Hispanic	2.83	High school graduate	Obesity	122	24	30	0.85	88.766	13	2.974	4.65	No smoking	Low drinking	Insuffciently active	No	No	0.621	1.4	-0.353036	5.1	No	1	102	102474	25618.5
70710	57	Female	Other Hispanic	1.07	Some college or AA degree	Obesity	99.5	20	16	0.75	88.4807	12	3.75	5.56	No smoking	Low drinking	Insuffciently active	No	No	1.197	1.27	-0.0257096	4.6	No	1	101	64741.1	16185.3
70716	43	Female	Non-Hispanic White	5	College graduate or above	Normal weight	75.7	26	20	0.92	76.2586	17	1.448	4.16	No smoking	Low drinking	Active	No	No	0.644	2.43	-0.57672	4.2	No	1	103	232329	58082.3
70725	60	Female	Non-Hispanic Black	3.93	College graduate or above	Obesity	101	15	10	0.72	105.491	10	3.233	5.28	No smoking	Low drinking	Insuffciently active	Yes	No	0.61	1.76	-0.460183	5.6	No	2	93	41980.9	10495.2
70727	44	Female	Non-Hispanic Black	4.34	College graduate or above	Obesity	105.5	21	29	0.65	125.143	9	3.051	5.25	No smoking	Low drinking	Active	No	No	0.824	1.81	-0.341751	6.6	Yes	2	99	42282.5	10570.6
70737	28	Male	Other Hispanic	0.22	Some college or AA degree	Overweight	89.7	18	16	0.82	120.341	13	3.155	5.4	Current smoking	Low drinking	Insuffciently active	No	No	2.032	1.32	0.18735	4	No	2	93	81961.8	20490.5
70741	21	Female	Non-Hispanic Black	1.74	Some college or AA degree	Normal weight	73.8	18	12	0.75	132.056	8	2.56	4.34	No smoking	Low drinking	Insuffciently active	No	No	0.802	1.42	-0.248114	3.8	No	2	95	50756.4	12689.1
70747	80	Male	Non-Hispanic White	1.16	High school graduate	Obesity	130.5	23	19	1.21	56.2019	31	2.793	4.29	Quit smoking	Low drinking	Insuffciently active	No	No	1.197	0.96	0.0958229	6.8	No	1	97	36434.7	9108.68
70748	32	Female	Non-Hispanic White	1.66	Some college or AA degree	Normal weight	84	22	15	0.79	99.0456	13	1.164	3.57	Current smoking	Heavy drinking	Active	Yes	No	3.252	0.91	0.553109	5.3	No	1	95	71323.1	17830.8
70751	27	Male	Mexican American	0.9	High school graduate	Overweight	87.4	25	11	0.82	121.19	8	3.181	5.04	No smoking	Low drinking	Active	No	No	1.558	1.14	0.135663	5.2	No	1	100	74165.6	18541.4
70753	30	Male	Mexican American	1.11	Less than 9th grade	Obesity	117	81	171	0.73	124.47	9	4.215	6.1	No smoking	Low drinking	Insuffciently active	Yes	Yes	1.773	1.09	0.211282	5.9	No	1	90	78777.5	19694.4
70755	56	Male	Non-Hispanic White	3.4	Some college or AA degree	Normal weight	100.8	29	23	0.7	105.496	17	2.457	4.53	Current smoking	Low drinking	Active	Yes	No	1.581	1.34	0.0718271	4.7	No	1	92	299778	74944.5
70758	21	Male	Other Hispanic	1.36	High school graduate	Normal weight	78.4	18	18	0.93	116.933	12	2.715	4.65	Current smoking	Low drinking	Active	No	No	0.971	1.5	-0.188872	5.3	No	1	93	85604.2	21401.1
70761	46	Male	Mexican American	4.48	Some college or AA degree	Obesity	118.5	55	102	0.6	120.575	13	3.75	6.59	Current smoking	Low drinking	Insuffciently active	Yes	Yes	5.374	0.85	0.800879	4	No	2	103	66767.2	16691.8
70774	49	Female	Non-Hispanic Black	0.95	High school graduate	Obesity	114.4	12	12	0.74	110.252	13	3.051	4.45	No smoking	Low drinking	Active	No	No	1.14	0.88	0.112422	5.5	No	2	90	44519.3	11129.8
70775	60	Male	Other Hispanic	5	College graduate or above	Normal weight	85.6	29	21	0.84	95.1676	11	3.103	4.97	Quit smoking	Low drinking	Active	No	No	0.903	1.45	-0.20568	3.1	No	3	90	14053.9	3513.48
70776	60	Male	Other Race	3.82	9-11th grade	Normal weight	71	24	24	0.8	97.0952	13	2.922	5.46	Current smoking	Low drinking	Insuffciently active	No	No	1.005	2.07	-0.313804	5.3	No	2	102	24202.5	6050.63
70785	41	Female	Non-Hispanic Black	0	Some college or AA degree	Obesity	155	50	40	0.66	127.168	6	1.603	3.23	No smoking	Low drinking	Insuffciently active	Yes	No	0.881	1.22	-0.141384	5.5	No	1	102	38887.6	9721.9
70788	34	Male	Other Race	2.5	College graduate or above	Normal weight	84.5	23	14	0.94	105.356	11	2.87	4.89	Quit smoking	Low drinking	Insuffciently active	No	No	1.682	1.24	0.132404	7.3	Yes	3	91	24298.3	6074.57
70804	53	Female	Non-Hispanic Black	4.9	College graduate or above	Obesity	101.4	13	20	0.84	91.9667	9	3.103	4.91	No smoking	Low drinking	Active	No	No	1.039	1.34	-0.110489	6.3	Yes	2	99	27315.1	6828.77
70806	42	Female	Non-Hispanic White	3.24	Some college or AA degree	Overweight	96.1	34	37	0.56	115.006	7	3.362	5.22	Current smoking	Low drinking	Active	No	No	1.039	1.4	-0.129512	3.5	No	1	95	292972	73243.1
70807	22	Female	Mexican American	3.25	Some college or AA degree	Overweight	91.6	19	17	0.65	126.02	13	1.914	3.59	No smoking	Low drinking	Active	No	No	0.858	1.29	-0.177102	5.6	No	2	102	108965	27241.4
70812	25	Male	Non-Hispanic Black	4.96	Some college or AA degree	Obesity	114.5	20	21	0.58	164.232	10	1.914	3.75	No smoking	Low drinking	Insuffciently active	Yes	No	1.287	1.24	0.0161569	4.9	No	1	92	75484.4	18871.1
70821	63	Male	Non-Hispanic White	5	Some college or AA degree	Obesity	118.4	23	21	0.92	88.2026	11	4.81	7.16	Quit smoking	Heavy drinking	Active	Yes	No	5.769	1.09	0.723674	7.3	Yes	2	98	246823	61705.7
70825	47	Male	Non-Hispanic White	5	College graduate or above	Overweight	92.4	39	38	1.2	71.5785	15	3.362	4.78	No smoking	Low drinking	Insuffciently active	No	No	0.903	1.01	-0.0486336	6.5	No	1	93	280207	70051.9
70832	31	Female	Non-Hispanic White	0.89	Some college or AA degree	Normal weight	87.8	22	18	0.68	116.556	15	1.888	3.67	Quit smoking	Low drinking	Active	No	No	0.429	1.58	-0.5662	3.2	No	1	99	122757	30689.3
70833	35	Female	Non-Hispanic Black	1.05	Some college or AA degree	Overweight	85.3	23	29	0.92	93.4928	12	2.767	4.81	Current smoking	Low drinking	Active	No	No	1.027	1.58	-0.187087	5	No	1	100	89653.1	22413.3
70837	60	Male	Mexican American	0.89	9-11th grade	Overweight	101.8	22	25	0.94	87.7691	19	3.698	5.33	Current smoking	Low drinking	Insuffciently active	No	No	1.355	1.01	0.127618	6.5	No	2	96	18259	4564.75
70850	28	Female	Other Race	4.5	College graduate or above	Normal weight	69	15	10	0.76	106.749	12	3.801	5.69	No smoking	Low drinking	Active	No	No	1.027	1.42	-0.140718	4.1	No	1	97	43897.2	10974.3
70860	44	Female	Non-Hispanic Black	1.69	9-11th grade	Obesity	114.3	19	17	0.88	92.6107	8	4.034	5.72	No smoking	Low drinking	Active	No	No	1.005	1.22	-0.0841938	3.3	No	1	96	46021.1	11505.3
70862	75	Male	Other Race	0.99	Some college or AA degree	Normal weight	78	21	16	0.95	77.9873	24	2.741	4.97	No smoking	Low drinking	Insuffciently active	Yes	No	0.508	1.99	-0.592989	6.3	No	3	90	23364.2	5841.06
70863	77	Female	Other Race	0.87	Some college or AA degree	Normal weight	80	20	13	0.55	90.4726	11	3.026	5.04	No smoking	Low drinking	Insuffciently active	Yes	No	0.96	1.58	-0.216386	4.1	No	1	93	27838	6959.5
70868	46	Male	Non-Hispanic White	1.21	9-11th grade	Normal weight	80	19	10	0.76	109.412	5	2.327	4.09	Current smoking	Low drinking	Active	No	No	0.711	1.42	-0.300419	5.9	No	1	95	73830.2	18457.6
70871	39	Male	Non-Hispanic White	1.12	High school graduate	Obesity	110.5	31	35	0.92	104.4	14	0.362	4.99	Quit smoking	Heavy drinking	Active	No	No	4.956	0.88	0.750649	5.9	No	1	99	26873	6718.26
70898	71	Male	Other Hispanic	0.91	9-11th grade	Overweight	92.2	20	21	1.17	62.3531	22	3.31	4.71	No smoking	Low drinking	Insuffciently active	Yes	No	0.858	1.01	-0.0708341	6.7	No	3	90	26522.4	6630.61
70908	25	Male	Non-Hispanic White	3.67	College graduate or above	Normal weight	83.3	22	15	0.91	116.721	13	2.043	3.98	No smoking	Low drinking	Active	No	No	0.982	1.5	-0.18398	5.8	No	2	92	187475	46868.9
70912	67	Male	Other Hispanic	5	College graduate or above	Obesity	140.1	19	17	1.21	61.5759	15	1.655	3.57	Quit smoking	Low drinking	Insuffciently active	No	No	1.648	1.16	0.152499	5.9	No	2	93	14161	3540.25
70914	40	Male	Non-Hispanic Black	0.02	9-11th grade	Normal weight	68.1	229	70	0.65	141.045	5	2.715	6.13	Current smoking	Heavy drinking	Insuffciently active	No	No	0.621	3.13	-0.702453	5.5	No	2	92	69600.4	17400.1
70920	46	Female	Other Race	1.48	Some college or AA degree	Normal weight	86.7	28	37	0.48	117.636	6	3.284	5.43	No smoking	Low drinking	Insuffciently active	No	No	1.061	1.66	-0.194393	6.1	Yes	1	97	61181.9	15295.5
70929	29	Female	Other Race	2.42	Some college or AA degree	Normal weight	82.8	15	15	0.62	121.853	10	2.534	4.22	No smoking	Low drinking	Active	No	No	0.756	1.34	-0.248583	4.4	No	1	92	39680.5	9920.13
70932	43	Female	Other Race	5	College graduate or above	Normal weight	73.6	21	16	0.64	109.292	7	1.707	3.85	No smoking	Low drinking	Active	No	No	0.734	1.81	-0.391983	4.4	No	1	90	54396.2	13599
70933	46	Female	Other Race	5	College graduate or above	Overweight	99.3	23	21	0.75	95.5888	11	3.258	5.56	Quit smoking	Low drinking	Active	No	No	1.682	1.53	0.0411346	6.9	Yes	3	91	50853.9	12713.5
70935	46	Female	Non-Hispanic Black	5	College graduate or above	Normal weight	91.8	27	22	0.83	98.0108	11	3.051	5.12	No smoking	Low drinking	Insuffciently active	No	No	0.982	1.63	-0.220076	3.8	No	1	99	57528.8	14382.2
70938	49	Male	Mexican American	2.97	9-11th grade	Overweight	97.3	23	23	1.21	69.8753	16	3.31	5.46	Quit smoking	Heavy drinking	Active	No	No	5.205	1.03	0.703584	5.6	No	3	92	104133	26033.3
70941	45	Male	Non-Hispanic White	3.13	Some college or AA degree	Overweight	92	22	18	1.05	85.3093	13	2.793	4.4	Quit smoking	Low drinking	Active	No	No	0.858	1.22	-0.152873	5.7	No	2	100	176692	44172.9
70950	50	Male	Other Hispanic	0.4	Some college or AA degree	Normal weight	87.2	16	18	0.92	96.6365	16	4.81	6.49	Current smoking	Low drinking	Insuffciently active	No	No	0.948	1.24	-0.116613	6.2	No	2	92	68296.9	17074.2
70959	55	Female	Non-Hispanic White	0	College graduate or above	Obesity	110	19	20	0.77	86.9224	13	3.957	6	No smoking	Low drinking	Insuffciently active	No	No	1.603	1.32	0.0843596	4.5	No	2	102	98239.3	24559.8
70961	74	Female	Non-Hispanic White	5	College graduate or above	Normal weight	85.2	27	24	0.79	73.7401	23	3.414	6.08	Current smoking	Low drinking	Insuffciently active	No	No	0.655	2.35	-0.554827	5	No	2	92	118367	29591.7
70966	20	Male	Other Race	0.92	Some college or AA degree	Normal weight	76	14	12	0.82	127.298	13	1.914	3.65	No smoking	Low drinking	Insuffciently active	No	No	0.994	1.27	-0.106417	5.2	No	3	91	30611.2	7652.81
70967	25	Male	Non-Hispanic Black	4.12	9-11th grade	Obesity	113.5	27	34	0.88	138.371	9	2.689	4.94	No smoking	Low drinking	Active	Yes	No	2.405	1.14	0.32421	5.8	No	1	92	78545.6	19636.4
70969	45	Male	Mexican American	1.03	High school graduate	Overweight	93.7	38	38	0.78	109.013	9	2.612	4.53	Current smoking	Low drinking	Active	Yes	No	1.727	1.11	0.191969	7.8	Yes	1	100	60719.5	15179.9
70972	61	Male	Non-Hispanic Black	2.27	Some college or AA degree	Obesity	106.3	22	21	1.21	74.4386	11	3.465	5.07	Current smoking	Low drinking	Insuffciently active	No	No	1.332	0.98	0.133278	6.7	No	2	99	15044.4	3761.09
70973	39	Male	Non-Hispanic White	1.83	Some college or AA degree	Normal weight	84.3	116	112	0.8	112.529	8	4.81	7.5	No smoking	Low drinking	Active	Yes	No	1.061	2.2	-0.316707	9.5	Yes	1	101	45685	11421.2
70975	22	Female	Non-Hispanic White	1.02	College graduate or above	Obesity	92.3	20	23	0.56	132.353	10	3.439	5.28	No smoking	Low drinking	Active	No	No	1.174	1.29	-0.0409216	5.6	No	3	91	251247	62811.8
70979	46	Male	Other Race	5	College graduate or above	Obesity	109.3	38	39	0.85	104.493	14	4.163	5.97	Quit smoking	Low drinking	Active	Yes	No	2.755	0.54	0.707728	6.7	No	1	93	40275.6	10068.9
70980	32	Male	Non-Hispanic White	1.28	High school graduate	Overweight	97	26	24	1	99.1458	12	3.258	5.04	No smoking	Low drinking	Active	No	No	0.79	1.42	-0.254661	5.1	No	1	95	243929	60982.2
70982	44	Male	Other Hispanic	0.76	9-11th grade	Overweight	102.3	24	29	0.94	98.2095	10	3.646	5.43	No smoking	Low drinking	Insuffciently active	No	No	1.05	1.29	-0.0894004	5.8	No	2	91	89421.2	22355.3
70987	22	Female	Non-Hispanic White	5	College graduate or above	Normal weight	78.9	21	19	0.74	114.993	13	2.819	5.07	No smoking	Low drinking	Active	No	No	1.456	1.58	-0.0354957	6.2	Yes	2	91	287281	71820.3
70995	34	Female	Non-Hispanic White	1.26	9-11th grade	Obesity	144	17	18	0.87	86.9133	9	1.784	3.1	Current smoking	Low drinking	Insuffciently active	No	Yes	0.79	0.96	-0.0846441	5.8	Yes	1	95	65053.9	16263.5
70996	41	Male	Other Hispanic	5	College graduate or above	Normal weight	84.8	19	12	0.92	102.943	16	4.241	5.97	No smoking	Low drinking	Active	No	No	1.129	1.22	-0.0336659	6.2	No	1	97	94911.3	23727.8
70999	50	Female	Non-Hispanic White	3.15	College graduate or above	Normal weight	74	20	17	0.8	85.9641	8	2.896	5.25	No smoking	Low drinking	Active	No	No	1.039	1.89	-0.259846	3.6	No	1	91	363141	90785.3
71037	52	Female	Non-Hispanic Black	5	Some college or AA degree	Normal weight	78	18	13	0.82	95.3529	12	3.646	6.59	No smoking	Low drinking	Active	No	No	0.881	2.53	-0.458145	4.6	No	1	99	43245.7	10811.4
71042	38	Male	Other Race	0.92	9-11th grade	Normal weight	86.7	44	74	0.73	117.668	11	3.258	4.78	Quit smoking	Heavy drinking	Active	No	No	1.095	1.03	0.0265769	7.6	Yes	1	102	30396.2	7599.04
71046	52	Male	Non-Hispanic White	4.03	Some college or AA degree	Obesity	117.9	27	33	0.91	96.5558	12	3.336	5.2	Quit smoking	Low drinking	Active	No	No	1.524	1.16	0.118527	7.8	Yes	1	91	325921	81480.2
71048	52	Female	Mexican American	0.13	9-11th grade	Normal weight	72.6	16	14	0.45	115.202	18	2.353	4.34	No smoking	Low drinking	Active	No	No	0.869	1.6	-0.2651	3	No	2	98	55733.7	13933.4
71051	78	Male	Non-Hispanic White	5	High school graduate	Overweight	104.9	29	24	1.02	70.0716	15	2.664	4.58	Quit smoking	Low drinking	Active	Yes	No	2.032	0.98	0.316698	6.3	No	1	97	215004	53751.1
71059	53	Male	Non-Hispanic White	0.96	Less than 9th grade	Overweight	113.8	32	40	0.92	94.6213	6	5.224	6.88	Quit smoking	Low drinking	Insuffciently active	Yes	No	2.145	0.67	0.505352	5.3	No	1	101	53543.6	13385.9
71060	31	Female	Non-Hispanic White	0.19	Some college or AA degree	Obesity	115.8	243	139	0.72	111.584	4	4.215	5.95	Quit smoking	Low drinking	Active	No	No	1.185	1.19	-0.00182861	5.8	Yes	2	98	44438.8	11109.7
71061	54	Male	Mexican American	3.24	Some college or AA degree	Obesity	103.5	24	23	0.89	96.9333	16	2.767	4.63	No smoking	Low drinking	Active	No	No	1.852	1.01	0.26332	6.4	No	2	102	75150.6	18787.6
71064	26	Female	Other Race	0.65	Some college or AA degree	Obesity	138.2	27	40	0.7	119.577	8	3	4.78	Current smoking	Low drinking	Insuffciently active	No	No	1.264	1.22	0.0153872	7.3	Yes	1	103	24852.5	6213.12
71065	51	Female	Non-Hispanic White	2.04	College graduate or above	Normal weight	66.4	19	18	0.59	106.122	11	2.457	4.19	Current smoking	Low drinking	Active	Yes	No	0.779	1.37	-0.245183	2.1	No	2	101	94266	23566.5
71069	62	Female	Non-Hispanic White	1.75	High school graduate	Overweight	99.4	20	21	0.79	80.2255	15	2.741	5.38	Quit smoking	Low drinking	Active	Yes	No	1.061	2.15	-0.306723	7.1	Yes	1	98	320446	80111.5
71071	36	Female	Other Race	3.54	College graduate or above	Overweight	89	23	18	0.72	107.733	9	5.198	7.27	No smoking	Low drinking	Active	Yes	No	1.716	1.29	0.123928	4.4	No	2	92	33619.6	8404.9
71072	50	Female	Other Hispanic	1.57	High school graduate	Obesity	105.5	35	34	0.85	79.8887	13	2.638	4.42	Quit smoking	Low drinking	Active	No	No	1.231	1.22	0.00389822	6.2	Yes	1	103	44215.1	11053.8
71076	63	Female	Other Race	3.93	Some college or AA degree	Overweight	88.2	19	15	0.76	83.4813	9	2.896	5.33	Quit smoking	Low drinking	Active	Yes	No	0.948	1.99	-0.322045	4.6	No	1	97	57755.1	14438.8
71084	55	Male	Non-Hispanic White	1.03	Some college or AA degree	Overweight	103.7	31	46	0.85	98.0913	10	3.207	5.28	Current smoking	Heavy drinking	Active	No	No	1.502	1.37	0.0399494	5.4	No	3	92	50418.5	12604.6
71087	65	Female	Mexican American	0.48	Less than 9th grade	Obesity	122.8	23	23	0.53	99.6365	11	3.672	6.23	Current smoking	Low drinking	Active	Yes	Yes	3.421	0.98	0.542927	3.4	No	2	98	34940.8	8735.19
71089	32	Female	Mexican American	0.78	High school graduate	Obesity	96	22	20	0.45	132.579	8	3.051	4.53	No smoking	Low drinking	Insuffciently active	No	No	0.914	1.06	-0.0643597	5.2	No	2	102	122217	30554.2
71091	39	Female	Other Hispanic	3.77	Some college or AA degree	Obesity	93.5	18	23	1.04	67.6266	15	3.879	5.79	No smoking	Low drinking	Insuffciently active	No	No	0.937	1.47	-0.195578	5.3	No	1	92	114141	28535.1
71097	21	Male	Non-Hispanic Black	0.21	Some college or AA degree	Normal weight	75.2	17	10	1.03	119.783	9	2.353	4.32	No smoking	Low drinking	Active	Yes	No	0.881	1.55	-0.245356	4.4	No	2	101	102548	25637
71107	34	Female	Non-Hispanic White	5	College graduate or above	Normal weight	79.9	25	23	0.98	75.2614	11	2.172	3.88	Quit smoking	Low drinking	Active	No	No	0.802	1.34	-0.22293	4.3	No	2	94	143450	35862.4
71108	20	Female	Non-Hispanic Black	0.04	Some college or AA degree	Obesity	112.4	19	15	0.79	124.89	6	2.172	4.06	No smoking	Low drinking	Insuffciently active	No	No	1.073	1.4	-0.115528	5.2	No	1	98	51389.1	12847.3
71114	20	Female	Non-Hispanic White	0.31	Some college or AA degree	Normal weight	77.6	27	17	0.78	109.429	8	4.112	6.49	No smoking	Low drinking	Active	Yes	No	1.468	1.71	-0.0662701	4.6	No	1	98	335605	83901.2
71117	32	Female	Non-Hispanic Black	0.21	Some college or AA degree	Normal weight	77.7	23	14	0.71	130.611	8	2.172	3.62	Current smoking	Low drinking	Insuffciently active	No	No	0.361	1.29	-0.553083	3.4	No	2	97	75230	18807.5
71119	36	Male	Non-Hispanic White	5	Some college or AA degree	Overweight	95.4	23	21	0.85	112.097	17	1.914	3.47	Quit smoking	Heavy drinking	Active	No	No	0.418	1.37	-0.515544	5.7	No	2	103	171770	42942.6
71122	63	Male	Non-Hispanic White	5	Some college or AA degree	Overweight	104.2	30	27	1.12	69.5339	14	3.181	4.73	Quit smoking	Low drinking	Active	Yes	No	0.79	1.19	-0.17792	3.7	No	1	91	283795	70948.7
71133	36	Female	Non-Hispanic White	3.13	College graduate or above	Normal weight	72.2	22	14	0.69	111.994	11	2.508	4.89	No smoking	Low drinking	Active	No	No	1.513	1.68	-0.0454704	3.4	No	1	90	206086	51521.5
71136	21	Male	Other Race	0.73	High school graduate	Normal weight	85.5	32	32	0.89	122.222	12	2.638	4.34	No smoking	Low drinking	Active	No	No	0.847	1.32	-0.192691	6	No	1	95	26343.9	6585.97
71141	78	Female	Non-Hispanic Black	2.51	College graduate or above	Overweight	87.3	16	13	0.88	72.9349	15	2.896	5.77	Current smoking	Low drinking	Insuffciently active	Yes	No	0.689	2.56	-0.570021	5.1	No	1	92	0	0
71144	30	Female	Non-Hispanic White	1.03	High school graduate	Obesity	140.1	15	11	5.29	10.0811	30	1.758	3.9	Current smoking	Low drinking	Insuffciently active	No	No	2.71	0.91	0.473928	6.2	Yes	1	98	52381.3	13095.3
71155	41	Male	Non-Hispanic White	5	College graduate or above	Overweight	99.4	104	61	1.34	65.3353	13	4.163	6	Quit smoking	Low drinking	Active	Yes	No	1.039	1.37	-0.120105	7.3	Yes	2	99	234585	58646.2
71159	37	Female	Non-Hispanic White	5	College graduate or above	Normal weight	80.3	27	22	0.66	112.849	9	3.827	6.36	No smoking	Low drinking	Active	No	No	0.474	2.33	-0.691578	6	Yes	3	92	219224	54805.9
71164	48	Male	Non-Hispanic White	3.25	Some college or AA degree	Obesity	103.9	22	17	0.97	91.9296	14	3	5.35	No smoking	Low drinking	Active	No	No	0.813	1.99	-0.388763	5.2	No	1	101	261575	65393.7
71172	42	Female	Non-Hispanic Black	1.05	College graduate or above	Normal weight	85.2	24	24	0.82	102.292	11	2.741	4.37	No smoking	Low drinking	Active	No	No	0.463	1.42	-0.486707	5	No	1	100	71848.3	17962.1
71185	29	Male	Mexican American	2.38	High school graduate	Normal weight	90.9	23	22	0.93	110.543	15	2.896	5.12	No smoking	Heavy drinking	Active	No	No	1.344	1.6	-0.0757207	5.2	No	2	96	105438	26359.6
71189	51	Male	Non-Hispanic White	5	College graduate or above	Overweight	95	25	25	0.85	100.887	16	3.698	5.53	Quit smoking	Low drinking	Active	No	No	1.253	1.27	-0.00585265	5.4	No	1	94	296128	74031.9
71197	36	Male	Non-Hispanic White	1.07	Some college or AA degree	Obesity	138.5	32	41	0.83	113.2	16	3.672	5.72	No smoking	Low drinking	Insuffciently active	Yes	No	2.156	1.06	0.308343	7.8	Yes	3	91	35702.2	8925.55
71204	27	Female	Mexican American	3.25	College graduate or above	Overweight	89	33	46	0.66	121.061	7	3.439	5.35	No smoking	Low drinking	Active	No	No	0.802	1.55	-0.286157	5.4	No	2	102	108965	27241.4
71206	29	Male	Other Race	2.3	College graduate or above	Normal weight	78	23	16	0.96	106.38	11	3.284	5.35	No smoking	Low drinking	Active	No	No	0.497	1.84	-0.568461	5.7	No	1	93	21842.1	5460.54
71208	32	Male	Non-Hispanic White	4.76	College graduate or above	Normal weight	75.1	25	19	1.01	97.9602	13	2.793	4.6	No smoking	Low drinking	Active	No	No	0.926	1.4	-0.179517	7.5	Yes	2	94	40998.3	10249.6
71213	38	Female	Non-Hispanic White	0.61	College graduate or above	Normal weight	80.6	28	40	1.05	67.32	18	1.784	3.65	No smoking	Low drinking	Active	No	No	1.411	1.22	0.0631672	5.4	No	1	99	148766	37191.6
71215	60	Male	Non-Hispanic White	1.49	College graduate or above	Normal weight	77.7	20	13	1	81.4429	7	2.198	4.16	No smoking	Low drinking	Insuffciently active	Yes	No	0.44	1.76	-0.60206	5.5	No	3	90	39699.7	9924.92
71217	28	Male	Mexican American	1.89	High school graduate	Normal weight	93.3	94	144	1.05	96.1301	10	3.336	5.25	Current smoking	Low drinking	Active	No	No	1.524	1.22	0.0966251	6.6	No	1	102	91597.4	22899.3
71218	33	Male	Non-Hispanic White	5	College graduate or above	Overweight	101.1	23	24	1.06	91.7548	16	3.543	5.33	No smoking	Low drinking	Active	No	No	1.197	1.24	-0.0153275	4.9	No	2	99	192772	48193
71222	55	Female	Non-Hispanic White	5	College graduate or above	Overweight	103.5	20	20	0.89	72.9603	10	3.233	5.53	No smoking	Low drinking	Active	No	No	1.106	1.78	-0.206665	4.9	No	2	91	453168	113292
71231	52	Male	Non-Hispanic Black	0.63	High school graduate	Obesity	100.9	30	26	1.1	88.9813	10	2.172	4.27	No smoking	Low drinking	Insuffciently active	No	No	1.423	1.45	-0.0081631	5.8	No	1	103	46571.5	11642.9
71238	53	Female	Non-Hispanic White	0.28	Some college or AA degree	Overweight	95.3	21	15	0.67	100.354	10	3.414	5.64	Quit smoking	Heavy drinking	Active	Yes	No	1.073	1.73	-0.207446	3.3	No	1	99	46850.2	11712.6
71239	48	Male	Non-Hispanic White	1.79	Less than 9th grade	Normal weight	92.6	18	16	0.88	101.577	10	4.163	5.74	Current smoking	Low drinking	Insuffciently active	No	No	1.547	0.88	0.245008	5.2	No	1	98	308532	77133.1
71240	80	Male	Non-Hispanic White	0.69	College graduate or above	Overweight	107.5	36	20	1	70.7682	9	2.25	3.98	Quit smoking	Heavy drinking	Insuffciently active	No	No	0.79	1.37	-0.239093	7.8	Yes	1	93	16664.8	4166.19
71249	24	Male	Non-Hispanic Black	0.82	High school graduate	Obesity	116	23	26	0.74	149.632	9	3.129	5.33	Current smoking	Low drinking	Active	Yes	No	2.585	1.01	0.408139	5.7	No	2	97	55018.8	13754.7
71250	39	Male	Non-Hispanic White	0	Less than 9th grade	Normal weight	96.6	20	19	0.75	115.554	3	3.801	5.25	Current smoking	Low drinking	Active	Yes	No	0.847	1.06	-0.0974225	5.3	No	2	101	53517.4	13379.3
71259	23	Female	Other Race	0.28	High school graduate	Normal weight	77.1	21	15	0.84	97.9647	11	3.75	5.82	No smoking	Low drinking	Active	No	No	1.197	1.53	-0.106597	5.2	No	3	91	0	0
71267	41	Female	Other Race	2.62	College graduate or above	Normal weight	80.5	20	14	0.6	113.217	9	2.405	4.34	No smoking	Low drinking	Insuffciently active	No	No	0.621	1.66	-0.427016	3.7	No	1	100	57495.2	14373.8
71271	57	Male	Mexican American	1.12	Less than 9th grade	Normal weight	78.3	17	23	0.74	102.392	14	2.974	5.02	Quit smoking	Heavy drinking	Active	No	No	0.858	1.66	-0.286621	3.9	No	2	96	61348	15337
71272	30	Male	Non-Hispanic White	3.3	College graduate or above	Overweight	80.5	23	18	1.05	94.789	19	2.508	4.01	No smoking	Low drinking	Active	No	No	0.7	1.19	-0.230449	6.2	No	2	93	211008	52751.9
71278	69	Male	Non-Hispanic Black	0.85	9-11th grade	Normal weight	87.5	19	21	0.86	102.545	14	3.181	4.73	Current smoking	Low drinking	Insuffciently active	Yes	Yes	0.621	1.27	-0.310712	5	No	1	96	20971.3	5242.82
71279	40	Male	Non-Hispanic White	1.11	9-11th grade	Overweight	100	23	36	0.91	105.048	12	2.767	5.17	Current smoking	Heavy drinking	Insuffciently active	No	No	3.489	0.8	0.639611	6	No	1	98	53123	13280.7
71284	64	Female	Non-Hispanic Black	0.67	College graduate or above	Obesity	109.2	35	27	0.82	87.6445	18	1.758	3.41	Quit smoking	Low drinking	Insuffciently active	Yes	Yes	0.802	1.29	-0.206415	5.5	No	2	90	24174.8	6043.71
71302	56	Female	Non-Hispanic Black	1.29	High school graduate	Overweight	102.1	15	12	0.89	83.9691	11	1.603	3.47	No smoking	Low drinking	Active	No	Yes	1.152	1.34	-0.0656523	5.2	No	2	93	39225.4	9806.34
71306	52	Female	Other Race	5	College graduate or above	Overweight	90.8	44	48	0.6	104.798	6	4.629	6.65	No smoking	Low drinking	Active	No	No	1.558	1.29	0.0819777	5.3	No	2	100	40868.7	10217.2
71310	67	Female	Non-Hispanic Black	2.04	Some college or AA degree	Obesity	124.2	23	34	0.74	97.1566	14	1.888	3.85	No smoking	Low drinking	Insuffciently active	No	Yes	0.948	1.53	-0.207883	5.6	No	2	96	44631.3	11157.8
71315	44	Male	Non-Hispanic White	1.11	Less than 9th grade	Obesity	147.2	26	45	0.97	94.5493	14	3.646	5.4	Quit smoking	Heavy drinking	Insuffciently active	No	No	1.592	1.03	0.189106	6.6	No	1	98	238916	59729
71324	35	Male	Other Hispanic	2.46	Less than 9th grade	Overweight	100.1	32	60	0.72	120.857	11	4.163	5.82	Quit smoking	Low drinking	Active	No	No	0.926	1.24	-0.126811	6	No	1	93	83532.9	20883.2
71328	54	Female	Other Hispanic	1.74	Some college or AA degree	Overweight	81	22	23	0.77	87.5352	14	3.931	6.23	No smoking	Low drinking	Insuffciently active	No	No	2.021	1.37	0.168846	5.1	No	2	93	56191.4	14047.8
71336	45	Male	Other Race	5	Some college or AA degree	Normal weight	79	22	20	0.71	113.308	20	3.233	5.2	Quit smoking	Low drinking	Insuffciently active	Yes	No	0.621	1.68	-0.432218	5.8	No	2	92	32157.3	8039.33
71340	36	Female	Non-Hispanic White	1.1	9-11th grade	Obesity	112.4	20	23	0.9	82.2591	11	2.896	4.58	Current smoking	Heavy drinking	Active	Yes	No	1.761	0.88	0.301277	4.8	No	1	95	55032.1	13758
71348	56	Male	Mexican American	1.4	9-11th grade	Overweight	114.1	27	40	0.78	100.907	15	3.336	5.3	Quit smoking	Heavy drinking	Insuffciently active	Yes	No	2.055	1.03	0.299975	6.1	No	2	98	56063.1	14015.8
71353	76	Female	Non-Hispanic White	1.29	High school graduate	Obesity	99	55	48	0.76	76.1956	12	2.431	4.47	No smoking	Low drinking	Insuffciently active	Yes	No	1.727	1.24	0.143871	5.7	No	1	95	82804.3	20701.1
71359	41	Male	Other Hispanic	0.01	Less than 9th grade	Overweight	100	28	34	0.96	97.7803	14	1.914	4.19	No smoking	Low drinking	Insuffciently active	No	No	3.014	0.91	0.520102	7.5	Yes	2	94	64361.2	16090.3
71360	25	Female	Mexican American	0.81	9-11th grade	Normal weight	77.5	18	18	0.6	126.685	7	2.586	4.37	No smoking	Low drinking	Insuffciently active	No	No	0.971	1.34	-0.139886	4.9	No	2	94	98960.5	24740.1
71363	30	Female	Other Race	4.1	College graduate or above	Normal weight	80.8	26	25	0.63	120.365	6	2.534	4.55	No smoking	Low drinking	Active	No	No	1.456	1.34	0.0360566	4.3	No	2	96	38533.2	9633.3
71365	22	Male	Other Race	1.38	Some college or AA degree	Overweight	91.2	22	24	0.91	119.207	10	3.155	4.37	No smoking	Low drinking	Active	No	No	1.14	0.7	0.211807	5.4	No	2	92	51271	12817.8
71368	35	Male	Non-Hispanic White	3.93	9-11th grade	Normal weight	81.5	24	19	0.67	124.486	7	2.405	4.09	Quit smoking	Low drinking	Active	Yes	No	0.858	1.29	-0.177102	4.8	No	1	90	204720	51180.1
71371	63	Female	Other Race	2.51	Some college or AA degree	Obesity	113.6	15	14	0.46	105.867	14	3.724	5.97	Current smoking	Low drinking	Insuffciently active	No	No	1.761	1.45	0.0843914	5.1	No	3	90	71949.7	17987.4
71372	37	Male	Mexican American	0.51	Less than 9th grade	Obesity	115.9	34	47	0.82	112.969	14	2.483	4.34	No smoking	Low drinking	Active	Yes	No	1.129	1.34	-0.0744109	5.9	No	3	92	107827	26956.6
71377	80	Male	Non-Hispanic White	5	College graduate or above	Normal weight	70.6	17	18	0.97	73.4228	21	1.94	4.78	Quit smoking	Low drinking	Insuffciently active	No	Yes	1.039	2.38	-0.359961	4.7	No	1	98	0	0
71379	60	Female	Non-Hispanic White	0.83	College graduate or above	Overweight	96.5	18	15	1.03	59.0371	12	5.094	7.63	Quit smoking	Low drinking	Insuffciently active	Yes	No	1.479	1.86	-0.0995448	6.2	Yes	2	94	54897.7	13724.4
71382	80	Female	Non-Hispanic White	3.97	College graduate or above	Overweight	109.5	13	16	1.23	41.3938	26	4.293	6.7	No smoking	Low drinking	Insuffciently active	Yes	No	2.574	1.22	0.324249	7.1	Yes	2	94	149780	37444.9
71388	42	Male	Mexican American	1.48	College graduate or above	Obesity	127.7	27	27	0.76	112.53	15	3.982	5.79	Quit smoking	Low drinking	Insuffciently active	Yes	Yes	1.66	1.06	0.194802	6.4	No	1	92	103844	25961
71393	27	Male	Non-Hispanic White	3.58	High school graduate	Overweight	86.4	19	19	1.14	87.6456	8	1.396	3.21	No smoking	Low drinking	Active	No	No	0.531	1.58	-0.473563	4.8	No	1	91	235748	58937
71395	30	Male	Other Hispanic	3.31	Less than 9th grade	Normal weight	88.3	40	41	0.77	121.771	16	2.224	3.75	No smoking	Heavy drinking	Active	No	No	0.971	1.09	-0.0502073	8.7	Yes	2	99	51472.8	12868.2
71413	40	Male	Other Hispanic	0.76	Some college or AA degree	Overweight	98.6	21	28	0.94	101.008	11	3.801	5.97	Quit smoking	Low drinking	Active	No	No	2.043	1.24	0.216847	5.6	No	2	100	56069.2	14017.3
71419	37	Female	Non-Hispanic White	4.59	College graduate or above	Normal weight	85	17	20	0.89	82.7942	15	1.836	3.52	No smoking	Low drinking	Active	No	No	0.756	1.34	-0.248583	4.5	No	2	94	168237	42059.2
71420	54	Female	Mexican American	0.92	9-11th grade	Obesity	98	20	19	0.71	96.5558	17	2.56	4.65	No smoking	Low drinking	Insuffciently active	No	No	0.384	1.91	-0.696702	4.4	No	1	90	56781.8	14195.4
71422	37	Female	Non-Hispanic White	4.21	College graduate or above	Normal weight	83.3	25	35	0.65	113.417	11	1.784	3.88	No smoking	Low drinking	Active	No	No	0.508	1.86	-0.563649	4.5	No	1	101	182443	45610.8
71428	35	Male	Non-Hispanic White	1.57	Some college or AA degree	Obesity	145.8	36	57	0.73	120.174	19	3.543	6.31	No smoking	Heavy drinking	Active	No	No	5.521	0.98	0.750792	6.7	No	1	94	236474	59118.5
71430	65	Female	Non-Hispanic Black	1.61	High school graduate	Overweight	94.2	19	11	1.03	66.0625	16	4.112	6.78	No smoking	Low drinking	Active	Yes	No	0.463	2.46	-0.725354	5.6	No	2	90	40470.8	10117.7
71433	33	Male	Non-Hispanic Black	1.13	High school graduate	Normal weight	89	34	30	0.95	121.406	7	1.862	4.16	Current smoking	Heavy drinking	Active	No	No	0.565	2.04	-0.557582	6.9	No	2	99	77873.9	19468.5
71450	34	Female	Non-Hispanic White	1.52	Some college or AA degree	Normal weight	75	19	13	0.74	105.697	12	2.276	4.22	No smoking	Low drinking	Insuffciently active	No	No	0.937	1.5	-0.204352	4	No	2	93	157241	39310.3
71455	70	Male	Non-Hispanic White	1.16	High school graduate	Normal weight	99	24	18	0.66	97.9552	7	3.439	5.43	No smoking	Low drinking	Insuffciently active	Yes	No	1.581	1.27	0.0951281	4.4	No	1	94	35570	8892.49
71467	48	Male	Non-Hispanic White	2.81	High school graduate	Normal weight	92.2	22	20	0.86	102.541	11	2.974	4.84	Current smoking	Low drinking	Active	No	No	1.671	1.09	0.18555	5.2	No	2	101	332561	83140.4
71472	32	Male	Non-Hispanic Black	0.33	High school graduate	Normal weight	75.2	27	14	0.9	130.52	8	1.086	2.69	Current smoking	Low drinking	Insuffciently active	Yes	No	0.35	1.45	-0.6173	5.2	No	2	97	62462	15615.5
71473	38	Female	Non-Hispanic Black	4.76	College graduate or above	Overweight	100.4	25	24	0.64	131.198	6	3.776	5.9	No smoking	Low drinking	Insuffciently active	No	Yes	1.14	1.6	-0.147215	4.9	No	2	98	80099.1	20024.8
71474	25	Male	Non-Hispanic Black	0.42	High school graduate	Obesity	127	33	41	1.3	87.8932	12	4.163	5.64	No smoking	Low drinking	Insuffciently active	No	No	0.869	1.09	-0.0984067	8.5	Yes	2	95	39206.6	9801.65
71476	49	Female	Non-Hispanic White	2.51	Some college or AA degree	Obesity	111	23	23	0.71	100.007	11	6.051	8.4	Quit smoking	Low drinking	Active	Yes	No	1.648	1.6	0.0128372	5.5	No	1	97	87645.8	21911.5
71478	43	Male	Mexican American	1.53	Less than 9th grade	Overweight	103.3	97	163	1.12	80.0224	15	2.793	4.58	Current smoking	Low drinking	Active	No	No	1.016	1.32	-0.11368	5.4	No	2	98	68790.3	17197.6
71528	30	Female	Non-Hispanic Black	4.34	College graduate or above	Normal weight	80.2	20	16	0.83	109.67	6	2.146	4.4	No smoking	Low drinking	Active	No	No	0.587	1.99	-0.530215	4.3	No	2	99	0	0
71529	33	Male	Non-Hispanic Black	4.76	Some college or AA degree	Overweight	92.1	29	21	1.25	87.125	14	3.051	4.73	No smoking	Low drinking	Active	No	No	0.666	1.37	-0.313246	6.3	No	2	96	91669.4	22917.4
71531	35	Male	Non-Hispanic White	0.72	Some college or AA degree	Normal weight	79.8	15	13	0.94	104.619	12	2.302	5.59	No smoking	Heavy drinking	Active	Yes	No	1.84	2.43	-0.120788	5.3	No	2	91	0	0
71533	38	Female	Non-Hispanic Black	0	Some college or AA degree	Overweight	83.4	25	16	0.7	127.386	7	3.698	5.79	No smoking	Low drinking	Active	No	No	0.519	1.86	-0.554346	2.9	No	1	93	96061.6	24015.4
71559	51	Female	Other Hispanic	0.3	9-11th grade	Overweight	101.1	20	17	0.58	106.721	16	1.241	3.18	No smoking	Low drinking	Insuffciently active	Yes	Yes	1.231	1.37	-0.0464625	5.6	No	2	90	39723.1	9930.78
71561	40	Female	Other Race	5	College graduate or above	Normal weight	83.5	20	18	0.64	111.62	10	2.974	5.17	Quit smoking	Heavy drinking	Insuffciently active	No	No	0.858	1.81	-0.324191	4.5	No	1	102	36416.4	9104.09
71571	60	Male	Non-Hispanic Black	5	High school graduate	Obesity	130.2	23	21	1.17	78.0728	11	4.138	5.9	No smoking	Low drinking	Active	Yes	No	0.892	1.34	-0.17674	8.8	Yes	2	101	27935.2	6983.81
71578	41	Male	Non-Hispanic White	1.85	High school graduate	Obesity	95.6	32	43	0.92	102.943	12	3.233	4.91	Quit smoking	Low drinking	Active	Yes	No	0.768	1.32	-0.235213	6.7	No	1	101	307157	76789.3
71580	50	Female	Other Hispanic	2.57	High school graduate	Overweight	91.6	16	14	0.71	99.3074	6	4.655	6.62	No smoking	Low drinking	Insuffciently active	No	No	0.779	1.6	-0.312583	3.7	No	2	93	43103.9	10776
71582	29	Male	Mexican American	0.72	High school graduate	Obesity	99.7	20	30	0.84	118.321	9	4.267	6.15	No smoking	Heavy drinking	Active	No	No	1.66	1.14	0.163203	7	No	1	97	85112.1	21278
71584	58	Female	Non-Hispanic Black	5	Some college or AA degree	Obesity	104	20	17	0.84	88.7926	10	2.431	4.58	No smoking	Low drinking	Active	Yes	No	0.474	1.94	-0.612023	5.1	No	1	100	46311.9	11578
71593	45	Male	Non-Hispanic Black	1.74	Some college or AA degree	Obesity	101	24	18	1.07	96.6436	15	2.224	5.22	Current smoking	Heavy drinking	Active	No	No	3.014	1.63	0.266956	5.4	No	1	92	72682.8	18170.7
71605	38	Female	Non-Hispanic White	1.84	Some college or AA degree	Overweight	86.2	23	22	1.05	67.32	13	2.483	4.45	No smoking	Low drinking	Insuffciently active	No	No	1.626	1.22	0.124761	5.5	No	2	94	127027	31756.8
71620	65	Male	Other Race	0.81	High school graduate	Normal weight	83.1	22	16	0.77	95.2283	17	2.276	4.03	Quit smoking	Low drinking	Insuffciently active	No	No	0.711	1.42	-0.300419	5.5	No	3	90	13679.8	3419.96
71633	64	Female	Other Race	0.4	Less than 9th grade	Normal weight	87.3	28	25	0.61	95.8038	10	3.103	5.38	No smoking	Low drinking	Insuffciently active	Yes	Yes	1.321	1.68	-0.104406	3.5	No	2	92	26676.9	6669.23
71634	21	Female	Other Race	1.2	Some college or AA degree	Normal weight	80.7	14	11	0.79	107.002	9	2.534	4.22	Current smoking	Low drinking	Active	No	No	0.621	1.4	-0.353036	3.9	No	2	103	82332.9	20583.2
71640	51	Female	Non-Hispanic Black	5	College graduate or above	Obesity	98.3	21	22	0.86	90.6519	6	1.836	3.7	No smoking	Low drinking	Insuffciently active	No	No	0.723	1.53	-0.325553	4	No	1	99	36677	9169.24
71644	80	Female	Non-Hispanic White	2.68	Some college or AA degree	Normal weight	82.3	37	26	0.85	64.7087	25	3.879	6.26	No smoking	Low drinking	Insuffciently active	Yes	No	1.106	1.86	-0.225758	4.7	No	1	91	0	0
71657	49	Female	Other Hispanic	2.17	College graduate or above	Overweight	90	27	17	0.69	102.22	10	3.258	5.59	No smoking	Low drinking	Active	Yes	No	0.756	1.99	-0.420331	4.4	No	1	96	73277.9	18319.5
71658	25	Male	Mexican American	0.13	9-11th grade	Obesity	108.4	43	66	0.81	123.526	14	3.31	6.18	Current smoking	Heavy drinking	Active	No	No	4.516	0.8	0.751664	7.1	Yes	1	90	82724	20681
71660	35	Female	Non-Hispanic White	1.09	9-11th grade	Obesity	112.5	24	30	0.83	91.3584	7	2.017	3.8	No smoking	Low drinking	Active	No	No	0.994	1.32	-0.123188	5.8	Yes	2	97	39934.6	9983.65
71666	61	Male	Non-Hispanic Black	0.36	College graduate or above	Normal weight	86.5	27	17	1.24	72.2668	13	2.224	5.56	Current smoking	Heavy drinking	Active	Yes	No	0.847	2.95	-0.541939	5.8	No	2	99	0	0
71676	80	Male	Non-Hispanic White	3.48	High school graduate	Overweight	106.2	20	14	1.17	58.5331	19	3.62	5.69	Quit smoking	Heavy drinking	Insuffciently active	No	No	0.948	1.63	-0.235379	7	No	1	98	95106.7	23776.7
71698	46	Female	Non-Hispanic White	4.03	College graduate or above	Normal weight	91.2	23	18	0.69	104.397	13	2.896	5.15	No smoking	Low drinking	Active	No	No	0.395	2.07	-0.719373	5	No	1	91	300158	75039.4
71702	70	Female	Non-Hispanic Black	1.98	High school graduate	Overweight	94.2	22	14	0.72	98.3346	11	3.31	6.03	No smoking	Low drinking	Insuffciently active	Yes	No	0.666	2.4	-0.556737	6.4	Yes	2	98	50537.8	12634.5
71705	67	Male	Mexican American	0.95	Less than 9th grade	Obesity	125.5	23	19	0.74	95.4461	17	1.603	3.36	Quit smoking	Heavy drinking	Insuffciently active	Yes	Yes	1.66	1.01	0.215787	4.7	No	3	92	32468.4	8117.11
71706	30	Female	Non-Hispanic White	0.34	Some college or AA degree	Normal weight	77	19	17	0.77	103.61	4	2.121	4.53	No smoking	Low drinking	Active	No	No	1.14	1.89	-0.219557	4	No	2	98	78222.3	19555.6
71710	68	Male	Non-Hispanic Black	5	High school graduate	Normal weight	94.5	16	12	1.36	61.5293	15	4.81	6.28	Quit smoking	Low drinking	Insuffciently active	Yes	No	1.039	1.01	0.0122942	8.2	Yes	1	96	24319.5	6079.88
71730	40	Female	Other Hispanic	3.28	Less than 9th grade	Overweight	87.1	17	14	0.7	108.377	12	3.233	5.15	No smoking	Low drinking	Insuffciently active	No	No	1.208	1.37	-0.0546536	3.4	No	2	91	70638.2	17659.5
71740	20	Female	Non-Hispanic Black	0.44	Some college or AA degree	Normal weight	71.4	17	17	0.64	148.881	11	2.689	4.55	No smoking	Low drinking	Active	No	No	0.598	1.58	-0.421956	3.3	No	2	99	54448.9	13612.2
71745	21	Female	Non-Hispanic White	5	Some college or AA degree	Overweight	84.1	22	15	0.75	113.94	9	2.508	4.78	No smoking	Low drinking	Active	No	No	1.964	1.37	0.156421	5	No	2	91	285759	71439.8
71748	36	Female	Mexican American	0.17	High school graduate	Obesity	101.4	30	40	0.52	122.917	8	4.551	6.41	No smoking	Low drinking	Active	Yes	Yes	1.976	0.96	0.313516	3.9	No	1	90	71405.6	17851.4
71750	80	Female	Non-Hispanic White	1.12	College graduate or above	Normal weight	72.3	21	15	0.76	74.0844	16	2.819	5.28	No smoking	Low drinking	Active	No	No	0.677	2.15	-0.50185	2.2	No	2	92	45741.2	11435.3
71751	42	Female	Non-Hispanic White	3.4	Some college or AA degree	Normal weight	74.5	23	13	0.71	105.048	7	1.552	4.19	Current smoking	Low drinking	Active	Yes	No	2.235	1.6	0.145158	5.1	No	3	91	264694	66173.6
71756	63	Male	Non-Hispanic White	3.97	College graduate or above	Normal weight	97.6	24	23	1.09	71.8542	16	2.922	5.2	No smoking	Low drinking	Active	Yes	No	0.824	1.89	-0.360535	7.3	Yes	1	98	263557	65889.3
71757	23	Male	Other Race	4.48	College graduate or above	Normal weight	86.3	22	35	0.86	122.227	12	2.534	4.6	No smoking	Low drinking	Active	No	No	2.439	0.96	0.404941	7	No	1	101	33690.7	8422.67
71758	24	Female	Other Hispanic	0.66	Some college or AA degree	Overweight	91.4	29	21	0.66	123.639	10	3	4.84	No smoking	Low drinking	Active	No	No	0.7	1.53	-0.339593	4.1	No	2	90	73898.1	18474.5
71763	40	Male	Non-Hispanic White	3.4	Some college or AA degree	Normal weight	89.4	20	11	0.72	116.686	6	3.957	6.34	Current smoking	Low drinking	Insuffciently active	No	No	0.926	1.97	-0.327855	5.8	No	3	91	241779	60444.8
71767	38	Male	Mexican American	4.59	College graduate or above	Overweight	94.5	20	27	1.1	84.7083	15	3.336	4.99	No smoking	Low drinking	Active	No	No	1.389	1.01	0.138381	6.1	No	1	91	80984.1	20246
71769	24	Male	Other Hispanic	3.06	Some college or AA degree	Normal weight	78.4	17	24	0.81	124.396	13	2.638	4.27	No smoking	Low drinking	Active	No	No	1.129	1.11	0.00737096	6.4	No	2	94	67928.2	16982.1
71777	77	Female	Non-Hispanic Black	0.87	9-11th grade	Normal weight	91.7	15	14	0.75	89.108	18	1.526	3.49	No smoking	Low drinking	Insuffciently active	Yes	No	0.587	1.71	-0.464358	5	No	2	95	42950.3	10737.6
71778	20	Male	Other Hispanic	0.79	High school graduate	Normal weight	74	18	12	0.95	114.767	10	1.758	3.31	No smoking	Low drinking	Active	No	No	0.519	1.32	-0.405407	3.5	No	1	90	105788	26447.1
71781	52	Female	Non-Hispanic Black	2.12	Some college or AA degree	Obesity	120.5	36	29	0.82	95.3529	11	1.836	3.34	Quit smoking	Heavy drinking	Insuffciently active	Yes	Yes	0.813	1.14	-0.146814	6.7	Yes	1	102	32642.7	8160.67
71784	24	Female	Non-Hispanic White	1.07	High school graduate	Normal weight	70.2	22	23	0.96	82.7764	9	3.284	4.99	No smoking	Low drinking	Insuffciently active	No	No	0.79	1.34	-0.229478	4.4	No	2	98	95348.3	23837.1
71785	64	Male	Non-Hispanic Black	0.87	9-11th grade	Overweight	102.1	23	14	1.46	58.0806	12	1.112	2.59	Current smoking	Low drinking	Insuffciently active	Yes	No	0.79	1.11	-0.147696	6	No	2	100	19384.9	4846.22
71787	50	Female	Non-Hispanic Black	1.79	Some college or AA degree	Obesity	142.6	14	14	0.83	95.2952	14	1.784	4.42	No smoking	Low drinking	Active	Yes	Yes	3.364	1.09	0.489429	6.5	Yes	1	99	34226.9	8556.73
71789	50	Female	Other Race	5	Some college or AA degree	Obesity	93.3	23	30	0.66	103	12	3.517	5.9	No smoking	Low drinking	Insuffciently active	Yes	Yes	2.202	1.37	0.206097	6.4	Yes	2	103	35644.4	8911.09
71799	59	Male	Non-Hispanic White	0.41	College graduate or above	Normal weight	95.5	17	13	1.02	80.0767	13	2.457	4.65	Quit smoking	Low drinking	Active	Yes	No	0.632	1.91	-0.480316	4.9	No	3	91	315102	78775.6
71802	53	Male	Non-Hispanic White	0.92	Some college or AA degree	Obesity	117.7	174	93	0.97	88.7568	12	2.896	4.99	Current smoking	Heavy drinking	Active	Yes	No	2.213	1.09	0.307555	8.4	Yes	1	99	57858.1	14464.5
71810	33	Male	Other Hispanic	1.47	High school graduate	Obesity	97.8	50	122	0.96	103.433	15	2.276	4.34	No smoking	Low drinking	Active	No	No	2.427	0.96	0.402799	6.6	No	2	94	72983.5	18245.9
71813	36	Male	Other Race	5	College graduate or above	Obesity	104	20	26	1.08	87.8339	13	3.258	4.86	No smoking	Low drinking	Active	No	No	1.253	1.03	0.0851138	8.3	Yes	1	90	38140.1	9535.03
71825	53	Female	Non-Hispanic White	3.13	9-11th grade	Normal weight	91	16	40	0.8	84.1714	10	2.974	5.51	Current smoking	Low drinking	Active	Yes	No	2.585	1.34	0.285356	6.1	Yes	2	100	242932	60733
71828	49	Female	Mexican American	1.97	High school graduate	Obesity	115.5	20	26	0.55	110.138	11	3.491	5.2	No smoking	Low drinking	Insuffciently active	Yes	No	1.027	1.24	-0.0818512	4.6	No	2	98	82437.2	20609.3
71829	57	Male	Mexican American	0.46	9-11th grade	Normal weight	87.3	35	43	0.79	99.6771	9	2.457	4.81	Quit smoking	Heavy drinking	Insuffciently active	Yes	No	0.723	2.02	-0.446213	6	No	2	103	47385.5	11846.4
71830	34	Female	Mexican American	0.68	High school graduate	Obesity	109	21	29	0.59	119.583	9	2.664	4.63	Quit smoking	Low drinking	Insuffciently active	No	No	1.829	1.14	0.205309	4.1	No	1	100	86192.5	21548.1
71841	45	Male	Other Hispanic	3.36	College graduate or above	Obesity	112.1	30	39	1.12	78.906	14	4.215	6.21	No smoking	Low drinking	Active	No	No	1.174	1.45	-0.0916999	7.3	Yes	2	100	64175.8	16043.9
71856	32	Female	Other Race	3.67	College graduate or above	Normal weight	69.5	16	10	0.47	130.695	9	2.043	4.06	No smoking	Low drinking	Insuffciently active	No	No	1.005	1.55	-0.188166	4.1	No	1	101	38530.1	9632.54
71863	38	Male	Non-Hispanic White	5	Some college or AA degree	Obesity	117.8	42	48	1.06	88.588	11	3.569	5.35	No smoking	Low drinking	Active	No	No	1.073	1.29	-0.07999	7.8	Yes	2	100	155791	38947.8
71866	32	Male	Mexican American	2.17	Some college or AA degree	Overweight	89.3	29	34	0.94	106.847	13	3.957	5.77	No smoking	Low drinking	Insuffciently active	No	No	0.971	1.37	-0.149501	5.8	No	2	103	73590.9	18397.7
71867	26	Female	Other Race	3.09	College graduate or above	Normal weight	72	30	20	0.71	117.544	8	2.612	4.34	No smoking	Low drinking	Active	No	No	0.395	1.55	-0.593735	4	No	1	93	29431.8	7357.96
71868	43	Male	Mexican American	2.46	High school graduate	Overweight	96.4	16	16	0.85	106.718	11	2.948	4.42	Quit smoking	Low drinking	Insuffciently active	No	No	0.587	1.22	-0.317722	4.6	No	3	92	74833.2	18708.3
71874	24	Male	Other Race	1.7	College graduate or above	Normal weight	80.1	19	19	1.01	103.623	14	2.87	4.27	No smoking	Low drinking	Insuffciently active	No	No	1.14	0.88	0.112422	6.7	No	2	101	33301	8325.25
71877	72	Male	Other Hispanic	0.99	9-11th grade	Overweight	101.6	17	17	0.74	92.1519	16	4.112	5.66	Current smoking	Low drinking	Insuffciently active	Yes	No	1.185	1.01	0.069397	6	No	2	100	30878.3	7719.58
71885	35	Male	Mexican American	0.6	9-11th grade	Overweight	92.6	32	67	0.92	107.375	15	3.362	5.15	No smoking	Heavy drinking	Insuffciently active	No	No	1.185	1.24	-0.0197033	6.5	No	2	97	67322.3	16830.6
71886	61	Male	Non-Hispanic Black	2.28	High school graduate	Overweight	98.2	17	12	1.13	80.8563	10	3.31	5.15	No smoking	Low drinking	Active	No	No	0.576	1.58	-0.438235	5.3	No	2	99	16536.5	4134.12
71887	68	Female	Other Hispanic	1.12	Less than 9th grade	Overweight	95.8	22	20	0.64	91.6895	11	3.698	5.64	No smoking	Low drinking	Active	No	No	0.847	1.55	-0.262448	5.6	No	1	90	32336.7	8084.17
71891	54	Female	Mexican American	3.24	Some college or AA degree	Overweight	96	23	22	0.56	105.708	12	3.801	6.23	No smoking	Low drinking	Insuffciently active	No	No	1.626	1.68	-0.0141887	3.2	No	2	102	70596.3	17649.1
71895	31	Male	Other Race	2.3	College graduate or above	Normal weight	74	24	21	1.07	92.0026	19	2.896	4.97	No smoking	Low drinking	Insuffciently active	No	No	0.914	1.66	-0.259162	6.7	No	2	96	38359.2	9589.81
71901	48	Female	Other Race	0.88	Some college or AA degree	Obesity	135.7	30	12	0.74	95.7973	10	2.819	4.84	Quit smoking	Heavy drinking	Insuffciently active	No	Yes	1.208	1.47	-0.0852504	5.8	Yes	1	101	62427.1	15606.8
71904	30	Female	Other Race	0.64	Some college or AA degree	Normal weight	72	36	21	0.89	86.9672	9	2.638	5.43	No smoking	Low drinking	Active	No	No	1.027	2.33	-0.355785	7.9	Yes	2	92	0	0
71909	28	Male	Mexican American	0.46	9-11th grade	Overweight	100.8	25	29	0.94	109.892	13	2.25	3.9	Current smoking	Low drinking	Insuffciently active	No	No	0.948	1.22	-0.109551	6.2	No	2	103	77394.4	19348.6
71911	27	Male	Mexican American	3.25	College graduate or above	Obesity	106.6	19	20	1.08	93.5661	15	4.008	5.72	No smoking	Low drinking	Active	No	No	1.4	1.06	0.120822	6.2	No	2	102	83407.3	20851.8
71915	60	Male	Non-Hispanic White	5	College graduate or above	Overweight	106.6	21	22	0.83	95.6371	11	2.845	4.94	No smoking	Low drinking	Insuffciently active	Yes	Yes	2.552	0.93	0.438398	5.2	No	3	90	0	0
73561	73	Female	Non-Hispanic White	5	College graduate or above	Normal weight	81.1	36	28	0.73	81.7012	31	2.612	5.2	No smoking	Low drinking	Insuffciently active	Yes	No	0.847	2.2	-0.414539	4.2	No	2	116	142266	35566.5
73564	61	Female	Non-Hispanic White	5	College graduate or above	Obesity	110.8	20	21	0.92	67.2009	17	2.508	4.34	No smoking	Low drinking	Insuffciently active	Yes	No	0.723	1.5	-0.316953	5.1	No	1	114	134054	33513.5
73568	26	Female	Non-Hispanic White	5	College graduate or above	Normal weight	73.7	20	23	0.74	111.807	12	1.733	4.34	No smoking	Low drinking	Insuffciently active	No	No	0.271	2.48	-0.961482	4.5	No	2	113	216003	54000.6
73574	33	Female	Other Race	2.1	College graduate or above	Normal weight	78.7	20	20	0.59	120.426	11	1.94	3.39	No smoking	Low drinking	Active	No	No	0.158	1.37	-0.938063	2.7	No	2	114	0	0
73577	32	Male	Mexican American	0.29	Less than 9th grade	Overweight	100	30	44	0.68	126.365	17	3.077	4.71	Quit smoking	Low drinking	Insuffciently active	No	No	1.671	0.85	0.293558	6.1	No	2	118	95784.9	23946.2
73580	38	Female	Non-Hispanic Black	2.43	High school graduate	Obesity	107.4	17	13	0.72	123.12	10	4.112	5.82	No smoking	Heavy drinking	Active	No	No	0.644	1.42	-0.343402	4.3	No	2	116	76414	19103.5
73581	50	Male	Other Race	5	College graduate or above	Normal weight	99.3	26	20	0.95	92.9593	11	2.715	5.22	No smoking	Low drinking	Active	Yes	No	1.05	2.02	-0.284162	5.3	No	2	106	37181.4	9295.35
73596	57	Female	Other Race	5	College graduate or above	Obesity	117.8	50	73	0.58	102.316	11	2.017	3.9	Quit smoking	Low drinking	Insuffciently active	No	No	0.982	1.45	-0.169257	5.1	No	2	106	36405.5	9101.36
73598	20	Male	Mexican American	0.22	9-11th grade	Obesity	98.6	17	17	0.82	127.298	7	1.758	4.58	Current smoking	Low drinking	Active	No	No	3.703	1.11	0.523231	5.2	No	1	106	0	0
73600	37	Male	Non-Hispanic Black	0.63	High school graduate	Obesity	122.9	29	24	1	110.944	13	2.922	4.89	Current smoking	Low drinking	Active	Yes	No	1.897	1.09	0.240641	7.9	Yes	1	114	0	0
73607	75	Male	Non-Hispanic White	1.08	High school graduate	Obesity	130.5	18	16	1.08	66.7856	34	2.664	4.16	Quit smoking	Low drinking	Insuffciently active	Yes	No	1.569	0.78	0.303528	6.5	No	2	116	36722.4	9180.6
73610	43	Male	Non-Hispanic White	2.03	College graduate or above	Overweight	102.6	28	33	1.04	87.5231	14	2.302	5.17	No smoking	Low drinking	Active	Yes	No	3.522	1.27	0.442986	8.6	Yes	2	112	177522	44380.4
73618	54	Female	Non-Hispanic White	5	College graduate or above	Obesity	107.8	26	30	0.94	68.7762	17	3.905	6.15	No smoking	Low drinking	Active	No	No	0.869	1.86	-0.330493	4.4	No	1	104	60882.4	15220.6
73619	36	Female	Mexican American	0.84	High school graduate	Overweight	91.1	45	48	0.67	113.083	11	2.379	4.19	Quit smoking	Low drinking	Active	No	No	0.756	1.47	-0.288796	4.7	No	1	109	116805	29201.4
73633	43	Female	Non-Hispanic White	3.56	College graduate or above	Obesity	100.3	14	15	0.77	94.5673	17	3.672	5.04	No smoking	Low drinking	Active	Yes	No	0.553	1.11	-0.302598	5.3	No	2	115	164609	41152.3
73639	71	Male	Non-Hispanic White	1.45	9-11th grade	Obesity	109	30	34	0.77	91.2981	11	3.543	5.43	Quit smoking	Low drinking	Insuffciently active	No	No	0.7	1.58	-0.353559	5.5	No	1	116	83789.6	20947.4
73640	67	Female	Non-Hispanic Black	2.23	Some college or AA degree	Normal weight	81.5	21	11	0.83	84.5684	8	2.431	4.27	No smoking	Low drinking	Active	Yes	No	0.723	1.5	-0.316953	6.6	Yes	2	116	48150.3	12037.6
73641	64	Female	Non-Hispanic White	0.77	Some college or AA degree	Normal weight	74.3	28	31	0.93	64.9451	8	2.198	4.94	Current smoking	Low drinking	Insuffciently active	No	No	1.739	1.94	-0.0475021	7.8	Yes	2	109	0	0
73642	57	Female	Non-Hispanic White	2.27	High school graduate	Obesity	113.8	23	18	0.55	104.119	16	4.732	7.01	Current smoking	Low drinking	Insuffciently active	No	No	2.552	1.11	0.361558	6.1	Yes	2	115	76018.8	19004.7
73655	44	Male	Non-Hispanic Black	1.79	High school graduate	Obesity	116.8	18	19	1.22	83.05	11	3.776	5.33	No smoking	Low drinking	Active	Yes	No	0.531	1.32	-0.395479	5.7	No	2	106	37861.9	9465.48
73659	70	Female	Non-Hispanic White	1.93	Some college or AA degree	Obesity	125	27	37	1.07	52.5549	22	4.189	6.23	No smoking	Low drinking	Insuffciently active	No	No	1.434	1.4	0.0104211	6	Yes	1	117	106748	26687
73661	25	Male	Non-Hispanic Black	2.02	Some college or AA degree	Normal weight	73.2	21	18	1.04	115.112	12	2.327	3.67	No smoking	Low drinking	Active	No	No	0.44	1.14	-0.413452	5.8	No	2	114	79518.1	19879.5
73663	25	Male	Non-Hispanic White	5	College graduate or above	Obesity	109.6	18	16	1.18	85.2558	21	3.051	4.81	No smoking	Low drinking	Active	No	No	1.061	1.27	-0.0780883	6.7	No	2	117	159900	39975.1
73667	24	Male	Non-Hispanic White	0.65	Some college or AA degree	Overweight	97.1	21	20	0.87	120.796	11	3.155	4.84	Current smoking	Low drinking	Insuffciently active	No	No	0.96	1.24	-0.11115	5.5	No	2	107	84557.4	21139.3
73668	30	Female	Non-Hispanic White	1.43	Some college or AA degree	Obesity	108.8	23	33	0.67	117.951	14	2.405	4.14	No smoking	Low drinking	Active	No	No	1.016	1.27	-0.09691	6	Yes	2	115	73046.4	18261.6
73671	49	Male	Non-Hispanic Black	0.86	9-11th grade	Normal weight	74.6	27	33	0.84	119.16	15	2.793	6.28	No smoking	Low drinking	Insuffciently active	Yes	No	1.468	2.82	-0.283523	7.4	Yes	2	114	0	0
73674	45	Female	Non-Hispanic White	5	College graduate or above	Normal weight	79.5	26	34	0.72	101.133	16	2.715	4.76	No smoking	Low drinking	Active	No	No	0.745	1.71	-0.36084	4.4	No	2	105	113602	28400.4
73676	44	Male	Non-Hispanic White	2.73	Some college or AA degree	Obesity	121	24	36	0.93	99.4877	12	4.422	6.57	Current smoking	Low drinking	Active	Yes	No	2.213	1.14	0.288077	8.8	Yes	2	113	252223	63055.9
73688	58	Male	Non-Hispanic White	4.45	High school graduate	Obesity	113.2	15	22	0.72	102.827	13	3	4.63	Quit smoking	Low drinking	Active	Yes	No	1.14	1.11	0.0115819	4.5	No	2	109	247000	61750.1
73690	77	Female	Non-Hispanic White	3.09	Some college or AA degree	Normal weight	85.2	32	15	1.29	39.9098	26	3.801	6.59	No smoking	Low drinking	Active	Yes	No	1.208	2.25	-0.270116	5.3	No	1	114	138849	34712.3
73699	20	Male	Non-Hispanic White	0.1	9-11th grade	Normal weight	84	21	18	0.99	109.184	11	1.319	2.82	Current smoking	Low drinking	Insuffciently active	No	No	0.914	1.09	-0.0764803	6.5	No	1	113	81473.3	20368.3
73702	48	Female	Non-Hispanic White	3.81	9-11th grade	Obesity	141.1	24	26	0.71	100.712	9	2.819	4.63	Current smoking	Heavy drinking	Active	Yes	No	0.768	1.45	-0.276007	4.9	No	2	113	191242	47810.6
73706	54	Male	Non-Hispanic White	1.44	Some college or AA degree	Obesity	113.1	21	25	0.91	95.2087	11	1.836	3.85	Current smoking	Low drinking	Active	Yes	Yes	2.111	1.06	0.299182	5.3	No	1	106	77653.5	19413.4
73714	29	Female	Non-Hispanic White	5	College graduate or above	Overweight	87.1	16	13	0.68	118.205	10	3.362	5.51	No smoking	Low drinking	Active	No	No	0.7	1.84	-0.41972	3.1	No	2	114	227867	56966.8
73724	26	Male	Non-Hispanic Black	5	Some college or AA degree	Normal weight	72.5	18	14	1.1	106.812	15	2.405	4.32	No smoking	Low drinking	Active	No	No	0.327	1.76	-0.730965	4.8	No	2	106	77690.8	19422.7
73729	46	Male	Non-Hispanic White	2.59	Some college or AA degree	Obesity	123.6	26	32	0.94	96.8394	9	3	4.78	Quit smoking	Low drinking	Insuffciently active	No	No	1.4	1.14	0.0892232	7.4	Yes	1	105	198949	49737.3
73732	80	Male	Non-Hispanic White	3.18	High school graduate	Normal weight	87.5	20	12	1.35	49.2339	24	2.689	5.04	No smoking	Low drinking	Active	Yes	No	0.7	2.04	-0.464532	6.1	No	2	104	46333.7	11583.4
73755	75	Male	Mexican American	1.63	9-11th grade	Normal weight	93.6	16	14	0.61	97.6868	12	2.612	4.71	Quit smoking	Low drinking	Insuffciently active	Yes	No	0.745	1.76	-0.373356	3.3	No	2	107	0	0
73756	56	Male	Non-Hispanic White	0.64	Some college or AA degree	Overweight	93.3	17	18	1.03	80.8232	20	1.577	3.7	Quit smoking	Heavy drinking	Active	No	No	1.434	1.47	-0.0107682	4.7	No	1	112	42917.8	10729.4
73757	29	Female	Mexican American	5	College graduate or above	Obesity	125.3	21	11	0.66	119.372	7	3.051	4.84	No smoking	Low drinking	Active	No	No	0.847	1.4	-0.218245	5.2	No	1	111	115964	28991
73763	31	Female	Other Hispanic	0.06	Some college or AA degree	Obesity	105.5	17	13	0.61	120.797	7	2.974	4.84	Current smoking	Low drinking	Active	No	No	0.813	1.5	-0.266001	4	No	1	109	98685.2	24671.3
73767	35	Female	Other Race	4.61	College graduate or above	Normal weight	73.5	15	10	0.65	115.022	11	3.362	5.17	No smoking	Low drinking	Insuffciently active	No	No	0.734	1.47	-0.301621	4.1	No	2	104	48642.3	12160.6
73772	21	Female	Mexican American	4.71	Some college or AA degree	Overweight	89.5	35	13	0.71	121.746	6	2.922	4.86	No smoking	Low drinking	Active	No	No	0.756	1.6	-0.325598	4.2	No	1	117	77017.5	19254.4
73773	39	Female	Mexican American	4.17	Some college or AA degree	Normal weight	90	25	29	0.62	113.587	16	3.129	5.15	No smoking	Low drinking	Active	No	No	0.429	1.81	-0.625221	4.5	No	1	109	94077.8	23519.5
73779	62	Male	Non-Hispanic White	0.04	High school graduate	Normal weight	78.4	19	18	0.89	91.6362	10	4.138	6.03	Current smoking	Heavy drinking	Active	No	No	1.389	1.24	0.0492806	4.2	No	2	112	68738.1	17184.5
73783	26	Male	Non-Hispanic White	4.67	College graduate or above	Normal weight	86.4	24	20	1.06	96.3793	9	3.75	5.74	Current smoking	Heavy drinking	Active	No	No	0.406	1.81	-0.649153	7	No	1	105	275321	68830.1
73790	59	Male	Non-Hispanic White	3.08	College graduate or above	Obesity	118.5	28	31	0.83	96.3113	12	4.965	6.75	Quit smoking	Low drinking	Insuffciently active	Yes	No	1.4	1.14	0.0892232	9.7	Yes	2	113	339899	84974.7
73801	46	Female	Other Hispanic	4.67	High school graduate	Normal weight	81.9	20	17	0.69	104.397	10	3.595	6.28	No smoking	Low drinking	Active	No	No	0.677	2.38	-0.545988	4.2	No	1	108	53996.1	13499
73805	30	Female	Non-Hispanic White	0.55	Some college or AA degree	Obesity	143.5	15	15	0.61	121.649	3	2.896	4.91	Current smoking	Low drinking	Active	Yes	No	1.739	1.22	0.15394	6.4	Yes	1	113	82475.9	20619
73806	63	Male	Non-Hispanic Black	5	High school graduate	Obesity	119.7	22	24	0.88	105.954	14	4.034	5.69	Quit smoking	Low drinking	Insuffciently active	Yes	No	1.31	1.06	0.0919654	6.8	No	2	114	28859.2	7214.8
73813	34	Female	Non-Hispanic White	2.22	High school graduate	Overweight	80.5	26	14	0.75	103.996	9	3.827	5.25	No smoking	Low drinking	Insuffciently active	No	No	0.621	1.14	-0.263813	4.1	No	2	116	184918	46229.5
73816	64	Male	Other Hispanic	1.54	High school graduate	Overweight	100.8	19	25	1	79.1863	13	4.37	6.47	Quit smoking	Low drinking	Active	Yes	No	1.49	1.42	0.0208979	5.6	No	1	108	20876	5219
73837	29	Male	Non-Hispanic White	3.03	High school graduate	Overweight	104.2	17	19	0.86	117.182	17	1.707	3.03	No smoking	Low drinking	Active	No	No	0.745	0.98	-0.11907	4.7	No	2	107	212112	53028.1
73847	34	Male	Non-Hispanic White	1.13	9-11th grade	Overweight	101.7	19	24	1.04	93.2351	12	4.034	6.03	Quit smoking	Heavy drinking	Active	Yes	No	2.032	1.06	0.282618	5.8	No	2	113	0	0
73852	40	Female	Mexican American	1.63	9-11th grade	Obesity	88.4	18	21	0.58	115.294	7	2.689	4.55	No smoking	Low drinking	Insuffciently active	No	No	0.655	1.55	-0.37409	5.1	No	1	107	63840	15960
73860	53	Male	Non-Hispanic Black	2.18	9-11th grade	Normal weight	88.3	22	18	0.93	108.242	14	3.595	6.21	Current smoking	Low drinking	Active	Yes	No	0.553	2.35	-0.628343	4	No	1	112	50606.6	12651.6
73862	61	Female	Non-Hispanic White	1.28	High school graduate	Obesity	128.3	19	17	0.61	97.8441	13	2.172	4.22	No smoking	Low drinking	Active	Yes	Yes	0.677	1.73	-0.407457	5.5	No	1	115	162199	40549.8
73866	47	Female	Other Hispanic	4.67	Some college or AA degree	Obesity	126.8	25	25	0.89	77.1778	23	2.612	5.22	Quit smoking	Low drinking	Insuffciently active	No	Yes	3.342	1.09	0.48658	8.1	Yes	1	106	71994.8	17998.7
73880	50	Female	Non-Hispanic White	2.13	High school graduate	Obesity	119	19	28	0.76	91.4638	18	2.172	4.06	Current smoking	Low drinking	Active	Yes	Yes	1.694	1.11	0.18359	5.7	No	2	105	87632.7	21908.2
73884	43	Male	Mexican American	3.82	Some college or AA degree	Obesity	110.3	43	69	0.96	96.4162	12	3.465	5.59	No smoking	Low drinking	Active	No	No	2.021	1.19	0.230019	6.5	No	1	111	88356	22089
73910	51	Male	Other Race	5	College graduate or above	Normal weight	85	23	15	0.8	103.432	18	3.543	5.56	No smoking	Low drinking	Insuffciently active	No	No	1.276	1.42	-0.0464377	5.8	No	2	104	29387.6	7346.89
73916	27	Male	Non-Hispanic White	0.97	Some college or AA degree	Obesity	108	22	26	0.91	115.092	8	3.776	5.38	Quit smoking	Heavy drinking	Active	Yes	No	0.519	1.37	-0.421553	6.2	No	1	109	76051	19012.7
73918	32	Male	Non-Hispanic Black	0.76	9-11th grade	Normal weight	79.6	25	21	0.93	125.447	13	3.414	5.38	Current smoking	Low drinking	Active	No	No	0.576	1.71	-0.472574	4	No	2	114	0	0
73924	39	Female	Non-Hispanic White	5	College graduate or above	Normal weight	82.4	23	15	0.86	85.0947	14	2.87	4.78	Quit smoking	Low drinking	Insuffciently active	No	No	0.497	1.68	-0.528953	4.3	No	2	118	138459	34614.6
73926	64	Male	Mexican American	3.33	High school graduate	Obesity	103.4	28	31	0.85	92.0817	11	2.948	4.55	No smoking	Low drinking	Insuffciently active	Yes	No	1.152	1.09	0.024026	8.5	Yes	1	118	28577.3	7144.33
73928	23	Male	Non-Hispanic Black	5	Some college or AA degree	Obesity	103	20	28	1.18	100.21	16	3.957	5.66	No smoking	Low drinking	Active	No	No	0.914	1.29	-0.149644	8.7	Yes	1	115	89363	22340.8
73931	37	Female	Mexican American	0.56	9-11th grade	Obesity	91	25	23	0.54	120.55	11	2.457	3.98	No smoking	Low drinking	Insuffciently active	No	No	0.937	1.09	-0.0656869	2.8	No	2	112	78338.6	19584.6
73934	31	Male	Non-Hispanic Black	1.42	High school graduate	Overweight	97.3	29	47	0.92	127.994	7	2.896	4.27	No smoking	Low drinking	Active	Yes	No	0.847	0.98	-0.0633427	6.5	No	1	111	72961	18240.3
73935	63	Male	Other Hispanic	0.65	Some college or AA degree	Normal weight	93.7	22	20	0.96	83.779	17	3.646	5.25	Current smoking	Low drinking	Insuffciently active	Yes	No	1.106	1.09	0.00632863	4.9	No	2	104	23439.2	5859.81
73937	41	Female	Mexican American	0.89	Less than 9th grade	Normal weight	79.8	18	18	0.7	107.618	12	3.388	5.46	No smoking	Low drinking	Insuffciently active	No	No	1.208	1.53	-0.102624	4.3	No	2	115	58217.5	14554.4
73938	53	Female	Non-Hispanic White	5	Some college or AA degree	Overweight	90.4	21	18	0.66	100.852	17	3.931	5.66	Current smoking	Low drinking	Active	No	No	0.756	1.4	-0.267606	3.7	No	1	113	264219	66054.8
73952	42	Male	Mexican American	0.17	Some college or AA degree	Obesity	124.4	40	64	0.88	105.949	10	2.948	4.53	Quit smoking	Low drinking	Insuffciently active	No	No	1.129	1.06	0.0273881	7.6	Yes	2	118	64912.3	16228.1
73975	64	Female	Non-Hispanic White	1.02	Some college or AA degree	Overweight	103.2	156	48	0.43	107.484	1	2.715	4.16	Current smoking	Heavy drinking	Insuffciently active	No	No	1.942	0.57	0.532374	5.3	No	2	115	103182	25795.5
73977	30	Male	Other Race	5	College graduate or above	Normal weight	90.9	29	30	0.95	106.981	7	1.81	3.54	Quit smoking	Low drinking	Insuffciently active	No	No	0.7	1.42	-0.30719	5.1	No	2	106	38096.4	9524.09
73981	36	Female	Other Race	1.43	High school graduate	Overweight	89.8	18	7	0.68	112.533	8	2.896	4.99	No smoking	Heavy drinking	Active	No	No	0.644	1.81	-0.448793	5.3	No	1	118	28195.6	7048.89
73992	20	Male	Non-Hispanic White	1.04	Some college or AA degree	Normal weight	73	24	19	0.95	114.767	16	2.172	3.34	No smoking	Low drinking	Active	No	No	0.508	0.93	-0.262619	4.9	No	1	107	78690	19672.5
73995	40	Female	Other Race	3.07	College graduate or above	Normal weight	83.9	24	18	0.65	111.052	13	1.991	3.98	No smoking	Low drinking	Active	No	No	0.485	1.76	-0.559771	4.3	No	1	117	32635.3	8158.83
73998	32	Female	Non-Hispanic Black	1.68	Some college or AA degree	Overweight	90.3	18	17	1.01	85.2953	12	1.94	3.47	No smoking	Low drinking	Active	No	No	0.248	1.42	-0.757837	2.8	No	2	116	58092	14523
73999	66	Male	Non-Hispanic White	5	College graduate or above	Overweight	94.5	25	19	0.98	80.0122	17	2.689	4.84	No smoking	Low drinking	Active	Yes	No	0.689	1.84	-0.426599	5.9	No	1	104	195530	48882.5
74002	63	Male	Non-Hispanic Black	4.04	9-11th grade	Obesity	128	25	24	0.82	109.074	9	4.034	5.77	Quit smoking	Low drinking	Active	Yes	No	0.587	1.47	-0.398679	6.3	No	2	108	27547.9	6886.98
74006	34	Female	Non-Hispanic Black	1.61	9-11th grade	Obesity	109.7	20	21	0.63	135.637	5	2.095	3.49	Current smoking	Low drinking	Insuffciently active	Yes	No	0.768	1.03	-0.127476	5.2	No	1	107	80185	20046.2
74007	71	Female	Non-Hispanic White	2.58	Some college or AA degree	Obesity	106.9	23	15	0.65	89.3207	17	3.31	6.44	Quit smoking	Low drinking	Insuffciently active	No	No	0.655	2.82	-0.634008	5.5	No	1	116	141220	35305
74018	22	Male	Non-Hispanic Black	0.26	Some college or AA degree	Obesity	112	20	25	0.96	129.509	10	3.569	5.46	Current smoking	Low drinking	Active	No	No	2.1	0.93	0.353736	7.5	Yes	1	110	104290	26072.5
74036	43	Male	Non-Hispanic Black	5	9-11th grade	Obesity	112	26	36	1	106.365	15	2.896	4.97	No smoking	Low drinking	Active	No	No	0.892	1.66	-0.269743	6.2	No	2	115	69040.7	17260.2
74037	20	Male	Mexican American	0.89	Some college or AA degree	Normal weight	74.9	18	15	0.92	119.306	9	1.836	3.67	No smoking	Low drinking	Active	No	No	0.756	1.5	-0.297569	4.9	No	2	115	110217	27554.4
74045	38	Male	Mexican American	2.86	Less than 9th grade	Obesity	127.3	26	31	0.86	110.003	8	5.043	7.21	No smoking	Low drinking	Insuffciently active	Yes	No	1.727	1.37	0.100572	6.7	No	2	111	130499	32624.7
74046	41	Female	Non-Hispanic White	5	Some college or AA degree	Normal weight	85.6	19	13	0.56	115.816	11	2.819	4.76	Quit smoking	Low drinking	Active	No	No	0.666	1.63	-0.388713	3.5	No	1	112	120089	30022.3
74047	40	Female	Mexican American	0.67	9-11th grade	Overweight	89.7	23	28	0.51	120.277	12	3.414	4.81	No smoking	Low drinking	Active	No	No	1.4	0.75	0.271067	5.3	No	2	114	47855.9	11964
74054	40	Female	Non-Hispanic White	3.28	High school graduate	Normal weight	84.1	18	16	0.75	99.7037	11	1.81	3.39	Quit smoking	Low drinking	Active	No	No	0.508	1.34	-0.421241	4.1	No	2	116	198789	49697.3
74056	38	Male	Other Hispanic	0.56	9-11th grade	Overweight	108.7	28	47	0.88	108.969	13	3.077	4.78	No smoking	Low drinking	Active	Yes	No	1.761	0.91	0.286718	5.7	No	2	112	106302	26575.5
74057	63	Female	Non-Hispanic Black	2.19	College graduate or above	Obesity	133.4	16	13	0.71	105.052	21	3.569	5.17	No smoking	Low drinking	Insuffciently active	Yes	No	1.095	1.11	-0.00590886	5.6	No	2	110	41538.9	10384.7
74058	60	Female	Non-Hispanic Black	1.15	9-11th grade	Obesity	104.5	60	183	0.76	98.8155	10	3.491	5.4	Current smoking	Low drinking	Active	No	No	1.931	1.03	0.272945	4.2	No	2	110	35054.4	8763.59
74065	71	Female	Non-Hispanic White	3.92	College graduate or above	Normal weight	84.5	26	21	0.8	74.1739	17	4.241	6.88	No smoking	Low drinking	Active	Yes	No	1.197	2.09	-0.242052	4	No	1	104	79046.9	19761.7
74070	59	Female	Non-Hispanic White	5	College graduate or above	Obesity	115.5	18	17	0.74	88.6737	14	5.715	7.78	No smoking	Low drinking	Active	No	No	1.976	1.16	0.231329	7.2	Yes	1	104	241016	60253.9
74072	63	Male	Non-Hispanic Black	1.29	Some college or AA degree	Normal weight	95.4	35	26	1.01	91.3187	7	3.207	4.97	Quit smoking	Low drinking	Active	Yes	No	1.039	1.29	-0.0939742	6.7	No	2	111	52359.7	13089.9
74077	26	Male	Non-Hispanic White	2.02	9-11th grade	Overweight	88.7	22	26	1.03	99.7835	10	2.146	3.59	Current smoking	Heavy drinking	Insuffciently active	No	No	0.361	1.29	-0.553083	6	No	2	106	121778	30444.5
74085	80	Female	Non-Hispanic White	1.18	Some college or AA degree	Obesity	99.1	26	31	0.86	63.8001	27	2.715	5.04	No smoking	Low drinking	Insuffciently active	Yes	No	0.813	1.97	-0.384376	7	Yes	2	105	46534.1	11633.5
74097	40	Female	Non-Hispanic White	3.17	Some college or AA degree	Obesity	104.6	16	12	1	70.4142	11	2.896	4.68	Quit smoking	Low drinking	Active	No	No	0.519	1.55	-0.475164	4.9	No	1	116	146356	36589
74099	44	Male	Mexican American	0.82	High school graduate	Overweight	93.2	30	28	0.96	95.7413	13	3.776	6	Current smoking	Low drinking	Active	Yes	No	2.382	1.14	0.320037	5.5	No	2	106	61146.8	15286.7
74110	60	Male	Other Hispanic	1.12	High school graduate	Normal weight	91	38	41	0.81	96.6007	10	3.155	4.86	Quit smoking	Heavy drinking	Insuffciently active	Yes	No	1.287	1.11	0.0642556	5.8	No	1	106	25323.9	6330.98
74112	28	Female	Other Hispanic	0.5	Some college or AA degree	Obesity	125.9	15	14	0.61	123.37	7	2.586	4.42	No smoking	Low drinking	Active	Yes	No	0.677	1.53	-0.354103	4	No	2	113	96869	24217.2
74118	35	Female	Mexican American	2.9	High school graduate	Overweight	92.3	20	17	0.68	113.327	9	3.103	4.76	No smoking	Low drinking	Insuffciently active	No	No	0.858	1.27	-0.170316	5.7	No	1	109	86846.8	21711.7
74119	32	Female	Mexican American	1.38	Less than 9th grade	Obesity	107	16	18	0.51	127.23	5	2.845	5.48	No smoking	Low drinking	Active	No	No	2.416	1.53	0.198405	4	No	1	110	98821.4	24705.4
74122	71	Female	Non-Hispanic White	2.26	Some college or AA degree	Normal weight	71.1	34	17	0.87	67.0206	17	3.233	5.64	No smoking	Low drinking	Active	No	No	0.632	2.12	-0.525619	5.4	No	1	117	0	0
74124	28	Female	Other Hispanic	1.29	Some college or AA degree	Normal weight	86.3	18	12	0.74	110.247	7	1.707	4.09	No smoking	Low drinking	Active	No	No	1.253	1.81	-0.159728	3.4	No	1	106	93940.3	23485.1
74127	33	Female	Non-Hispanic Black	0.57	High school graduate	Overweight	88.7	14	14	0.82	108.968	10	2.689	4.4	Current smoking	Low drinking	Active	No	No	0.655	1.4	-0.329887	4.6	No	2	115	0	0
74128	71	Female	Non-Hispanic Black	1.5	High school graduate	Overweight	90.9	21	20	0.9	74.5575	11	1.215	3.7	No smoking	Low drinking	Active	Yes	No	0.35	2.33	-0.823288	3.8	No	2	104	52080.7	13020.2
74129	56	Male	Other Race	1.22	Less than 9th grade	Overweight	95.9	26	29	0.64	109.454	9	2.327	3.88	Quit smoking	Low drinking	Insuffciently active	Yes	No	1.253	0.98	0.106725	3.9	No	1	106	42597.7	10649.4
74131	24	Female	Mexican American	3.58	Some college or AA degree	Overweight	92.8	17	11	0.66	123.639	18	2.457	4.24	No smoking	Heavy drinking	Insuffciently active	No	No	0.689	1.47	-0.329098	3.6	No	1	118	80146.4	20036.6
74134	51	Female	Other Race	3.03	Some college or AA degree	Normal weight	80.6	90	180	0.69	100.794	18	3.336	5.69	No smoking	Low drinking	Insuffciently active	No	No	0.768	1.99	-0.413492	3.7	No	2	111	55146.7	13786.7
74147	79	Female	Non-Hispanic White	0.97	Some college or AA degree	Obesity	108.4	19	14	0.81	69.0753	22	3.155	5.17	No smoking	Low drinking	Insuffciently active	No	No	0.711	1.68	-0.37344	8.8	Yes	1	113	57970.5	14492.6
74150	20	Female	Non-Hispanic White	2.27	9-11th grade	Normal weight	78.1	19	12	0.84	100.051	15	1.784	3.54	Current smoking	Low drinking	Active	No	No	0.632	1.47	-0.3666	4.5	No	1	105	140795	35198.7
74152	74	Female	Non-Hispanic Black	0.85	9-11th grade	Normal weight	79	41	40	0.77	88.1558	9	2.483	4.71	No smoking	Low drinking	Insuffciently active	Yes	No	0.44	2.02	-0.661899	4.5	No	2	105	51771.6	12942.9
74154	52	Female	Non-Hispanic Black	2.43	Some college or AA degree	Obesity	121.7	14	13	0.64	118.909	9	3.698	5.95	Quit smoking	Low drinking	Active	Yes	No	0.598	1.97	-0.517765	5.7	No	1	115	68334.2	17083.6
74159	32	Male	Non-Hispanic Black	5	College graduate or above	Obesity	98.8	27	40	0.99	116.315	9	5.586	7.6	Quit smoking	Low drinking	Active	Yes	No	2.145	1.03	0.31859	7.2	Yes	2	116	89385.4	22346.4
74170	56	Male	Non-Hispanic Black	5	College graduate or above	Obesity	108.9	26	20	1.33	68.7706	12	3.776	5.59	No smoking	Low drinking	Active	Yes	No	1.185	1.27	-0.0300854	8.4	Yes	1	109	62205.6	15551.4
74173	43	Female	Other Hispanic	1.23	College graduate or above	Normal weight	75.5	21	19	0.96	72.434	9	2.689	5.07	Quit smoking	Low drinking	Insuffciently active	No	No	1.445	1.71	-0.0731283	5	No	1	112	52519.7	13129.9
74176	51	Female	Other Race	0.5	Less than 9th grade	Normal weight	80.1	30	47	0.62	104.404	8	3.155	5.87	No smoking	Low drinking	Insuffciently active	Yes	No	1.084	2.22	-0.311324	4.4	No	2	117	27210.4	6802.61
74180	63	Female	Non-Hispanic White	3.81	Some college or AA degree	Obesity	118.5	21	15	1.02	58.4919	14	4.862	6.52	Quit smoking	Heavy drinking	Insuffciently active	Yes	No	1.231	1.09	0.0528316	4.9	No	2	109	230716	57679.1
74184	55	Female	Other Race	5	Some college or AA degree	Normal weight	81.5	20	16	0.75	89.7326	19	4.008	6	No smoking	Low drinking	Insuffciently active	Yes	No	0.948	1.55	-0.213523	5.5	No	1	108	44139.2	11034.8
74186	29	Female	Non-Hispanic White	1.27	9-11th grade	Normal weight	75	21	15	0.97	78.9245	9	1.681	3.62	Quit smoking	Low drinking	Active	No	No	0.734	1.6	-0.338424	4	No	1	106	91247.4	22811.8
74187	23	Female	Non-Hispanic Black	0.99	High school graduate	Overweight	94.1	23	22	0.69	142.213	10	2.483	4.29	No smoking	Low drinking	Insuffciently active	No	No	0.576	1.55	-0.429909	4.1	No	2	116	85399.8	21349.9
74190	56	Female	Non-Hispanic White	3.22	Some college or AA degree	Overweight	101	19	16	0.75	89.1044	13	3.155	5.43	Quit smoking	Low drinking	Active	No	No	0.982	1.84	-0.272706	4.6	No	1	110	264918	66229.5
74191	39	Female	Non-Hispanic Black	0.07	Some college or AA degree	Overweight	88.2	16	11	0.79	109.286	10	3.026	4.65	No smoking	Low drinking	Active	No	No	0.44	1.42	-0.508836	3.2	No	2	111	77385.1	19346.3
74193	66	Female	Non-Hispanic White	1.04	High school graduate	Obesity	112.3	30	32	0.76	81.7405	16	2.715	5.07	No smoking	Low drinking	Active	Yes	No	2.597	1.16	0.350014	4.6	No	1	104	0	0
74195	26	Female	Non-Hispanic White	0.79	Some college or AA degree	Obesity	138.6	18	22	0.46	137.289	10	2.457	3.65	Quit smoking	Low drinking	Active	No	No	0.666	0.88	-0.121008	5.2	No	2	110	75745.5	18936.4
74196	36	Female	Non-Hispanic White	5	Some college or AA degree	Obesity	101.1	15	11	1	72.4208	12	3.103	4.94	No smoking	Low drinking	Active	Yes	No	0.813	1.47	-0.257227	3.8	No	1	116	186385	46596.3
74205	65	Male	Other Race	5	College graduate or above	Normal weight	81.3	25	24	0.76	95.7414	15	2.431	4.24	Quit smoking	Low drinking	Insuffciently active	Yes	Yes	0.632	1.53	-0.383974	5.7	No	2	104	17067	4266.75
74207	32	Female	Non-Hispanic White	2.82	College graduate or above	Overweight	103	23	24	1.09	67.1147	21	3.646	6	No smoking	Low drinking	Active	No	No	0.756	2.02	-0.42683	6.5	Yes	1	110	203383	50845.8
74224	66	Male	Non-Hispanic White	1.16	High school graduate	Normal weight	87.2	20	28	0.75	95.5901	19	3.129	5.28	Quit smoking	Low drinking	Active	Yes	No	1.276	1.55	-0.084481	7	No	2	109	59680.6	14920.2
74226	20	Female	Other Race	0	Some college or AA degree	Normal weight	65.4	24	17	0.79	107.757	9	1.991	4.65	Current smoking	Heavy drinking	Insuffciently active	No	No	1.694	1.89	-0.0475484	4.2	No	1	107	71846.3	17961.6
74230	44	Male	Mexican American	3.07	Less than 9th grade	Overweight	103.8	33	41	0.76	110.96	17	3.879	6.05	Current smoking	Low drinking	Active	No	No	2.348	1.09	0.333272	5.7	No	1	106	112517	28129.3
74237	51	Female	Non-Hispanic White	5	College graduate or above	Obesity	150.3	14	10	1.07	60.0589	11	1.758	3.59	Current smoking	Heavy drinking	Insuffciently active	No	No	1.005	1.37	-0.134555	8	Yes	1	111	79990.7	19997.7
74239	35	Female	Non-Hispanic White	5	College graduate or above	Normal weight	85.3	18	14	1.26	55.1526	13	3.595	6.57	No smoking	Low drinking	Insuffciently active	No	No	3.319	1.45	0.359639	6.7	Yes	1	110	212367	53091.7
74241	72	Male	Non-Hispanic White	3.22	Some college or AA degree	Overweight	107.5	18	24	1.14	63.892	16	3.258	5.07	Quit smoking	Low drinking	Insuffciently active	Yes	No	0.644	1.53	-0.375806	5.8	No	1	112	32161.1	8040.26
74264	46	Female	Mexican American	0.84	9-11th grade	Obesity	97.1	17	9	0.48	117.636	5	4.681	6.78	No smoking	Low drinking	Insuffciently active	No	No	1.445	1.42	0.0075795	5.7	No	2	111	83182.8	20795.7
74265	36	Female	Other Hispanic	0.61	Some college or AA degree	Normal weight	87	21	16	0.62	116.006	9	2.353	4.76	No smoking	Low drinking	Active	No	No	0.824	2.02	-0.389424	4	No	2	114	78821.3	19705.3
74268	62	Female	Non-Hispanic White	0.46	Some college or AA degree	Normal weight	93.2	24	23	0.95	64.1913	17	2.379	4.86	No smoking	Heavy drinking	Insuffciently active	Yes	No	0.463	2.28	-0.692354	4.1	No	1	106	113413	28353.3
74270	51	Female	Non-Hispanic White	5	High school graduate	Obesity	114.5	53	92	0.67	101.774	10	3.439	5.66	Current smoking	Low drinking	Insuffciently active	No	No	2.01	1.29	0.192606	8.1	Yes	1	112	218863	54715.7
74275	29	Female	Other Race	0.86	College graduate or above	Normal weight	71.4	16	13	0.79	101.155	10	1.733	3.83	No smoking	Low drinking	Active	No	No	0.271	1.97	-0.861497	5.5	No	2	117	37918.8	9479.71
74276	62	Female	Mexican American	1.03	9-11th grade	Obesity	121.9	21	20	0.67	94.2061	20	2.87	4.78	Quit smoking	Heavy drinking	Insuffciently active	No	No	1.445	1.24	0.0664462	5.9	Yes	1	109	35955.1	8988.78
74283	49	Female	Mexican American	2.86	Less than 9th grade	Overweight	90.4	19	20	0.68	102.712	15	4.526	5.72	No smoking	Low drinking	Active	No	No	0.542	0.93	-0.234484	5.3	No	2	111	59723.1	14930.8
74284	58	Male	Non-Hispanic Black	1.31	Some college or AA degree	Obesity	136.7	27	26	1.11	84.3806	17	2.974	4.55	No smoking	Low drinking	Insuffciently active	Yes	No	1.4	0.93	0.177645	7.9	Yes	1	112	60829.8	15207.5
74292	63	Female	Non-Hispanic White	1.13	High school graduate	Normal weight	87.8	16	13	0.89	68.9732	12	2.87	5.02	No smoking	Low drinking	Insuffciently active	No	No	0.948	1.71	-0.256188	4.7	No	1	111	64643.5	16160.9
74293	27	Female	Non-Hispanic White	5	College graduate or above	Obesity	130.5	17	21	0.65	121.671	12	2.87	5.25	No smoking	Low drinking	Insuffciently active	No	No	1.253	1.81	-0.159728	6.3	Yes	1	112	188544	47136
74295	26	Male	Other Race	3	College graduate or above	Normal weight	84.6	20	18	0.74	127.303	4	1.784	3.1	No smoking	Low drinking	Active	No	No	0.858	0.93	-0.0349957	6	No	2	104	40896.6	10224.1
74301	50	Female	Non-Hispanic White	5	College graduate or above	Obesity	107.6	15	20	0.8	85.9641	12	3.336	5.3	Quit smoking	Low drinking	Active	No	No	1.389	1.32	0.0221283	4	No	1	112	246579	61644.9
74312	22	Male	Non-Hispanic White	0.87	College graduate or above	Normal weight	75.5	21	22	1.06	99.1259	17	3.051	4.78	No smoking	Low drinking	Active	No	No	1.174	1.19	-0.00587886	6.2	No	1	115	73012.7	18253.2
74319	68	Female	Other Race	0.73	College graduate or above	Normal weight	72.2	26	22	0.69	89.4482	15	1.81	4.14	No smoking	Low drinking	Active	Yes	No	0.452	2.12	-0.671197	4.7	No	2	112	62569.9	15642.5
74328	44	Male	Other Hispanic	2.52	Less than 9th grade	Overweight	100.5	31	38	0.89	103.987	17	3.336	4.81	No smoking	Low drinking	Active	No	No	1.118	0.96	0.0661706	6.3	No	2	114	67616.5	16904.1
74329	46	Male	Other Race	5	Less than 9th grade	Normal weight	87.8	40	58	1.07	82.8016	12	2.896	4.37	Quit smoking	Low drinking	Insuffciently active	No	No	0.644	1.19	-0.266661	6.5	No	2	117	33245.5	8311.38
74331	33	Male	Non-Hispanic Black	1.09	High school graduate	Obesity	123.4	25	44	1.02	111.406	11	3.077	4.73	No smoking	Low drinking	Insuffciently active	Yes	No	0.768	1.29	-0.225228	6	No	1	116	70103.9	17526
74338	43	Male	Non-Hispanic White	5	College graduate or above	Overweight	98.3	30	28	1.09	82.6927	12	4.37	6.47	No smoking	Low drinking	Active	No	No	1.332	1.47	-0.0428131	5.6	No	2	115	232386	58096.6
74348	45	Female	Non-Hispanic Black	2.97	Some college or AA degree	Overweight	92.2	22	11	0.83	98.7017	5	2.25	4.06	No smoking	Low drinking	Active	Yes	No	0.655	1.5	-0.35985	4.8	No	1	115	75352.5	18838.1
74349	57	Female	Other Hispanic	5	High school graduate	Overweight	94.4	23	16	0.7	96.1776	16	4.034	6.08	Quit smoking	Low drinking	Active	No	No	1.355	1.42	-0.020349	6.5	Yes	2	104	27239.6	6809.9
74367	74	Male	Non-Hispanic White	2.03	Less than 9th grade	Overweight	108.4	24	18	1.26	55.8206	18	2.379	4.24	Current smoking	Heavy drinking	Insuffciently active	No	No	1.547	1.16	0.125032	6.2	No	2	109	132321	33080.2
74378	24	Male	Other Hispanic	1.61	Some college or AA degree	Obesity	106.9	29	76	0.77	127.013	22	2.948	5.25	No smoking	Low drinking	Active	Yes	No	2.676	1.09	0.39006	6.6	No	1	107	114334	28583.4
74381	25	Female	Non-Hispanic White	3.28	Some college or AA degree	Normal weight	82.1	20	15	0.73	114.463	9	2.224	4.42	No smoking	Low drinking	Active	No	No	0.395	2.02	-0.708754	3.9	No	2	113	224046	56011.5
74393	26	Male	Non-Hispanic Black	1.09	Some college or AA degree	Overweight	87.6	16	14	0.79	143.632	13	1.836	3.57	No smoking	Low drinking	Active	No	No	1.14	1.22	-0.029455	3.7	No	1	108	92326.4	23081.6
74395	77	Male	Non-Hispanic White	1.74	Some college or AA degree	Obesity	124.8	20	18	1.09	65.1241	15	3.388	5.35	Quit smoking	Heavy drinking	Insuffciently active	No	No	0.802	1.6	-0.299946	7.1	Yes	1	117	24869.8	6217.45
74396	29	Female	Non-Hispanic White	5	College graduate or above	Normal weight	70.8	20	12	0.66	119.372	9	2.069	4.06	No smoking	Low drinking	Active	No	No	1.005	1.53	-0.182525	4	No	2	117	163135	40783.7
74400	23	Male	Other Race	5	Some college or AA degree	Overweight	80.5	20	18	0.85	122.816	12	2.767	4.32	No smoking	Low drinking	Active	No	No	0.598	1.27	-0.327103	4.9	No	2	108	59667.4	14916.9
74402	49	Female	Non-Hispanic White	1.75	Some college or AA degree	Overweight	97.3	35	37	0.85	80.4519	9	3.982	6.41	Current smoking	Low drinking	Insuffciently active	Yes	No	2.924	1.09	0.428551	5.3	No	2	106	96374	24093.5
74411	28	Male	Non-Hispanic White	5	Some college or AA degree	Normal weight	81	18	20	0.84	119.155	11	3.051	5.15	Current smoking	Low drinking	Insuffciently active	No	No	1.614	1.34	0.0807987	5.6	No	1	111	250180	62544.9
[truncated: 5,081 more rows]
